# Supplementary material for: Linking in silico MS/MS spectra with chemistry data to improve identification of unknowns
Source: Sci Data. 2019 Aug 2;6:141. doi: 10.1038/s41597-019-0145-z (PMC6677792; doi:10.1038/s41597-019-0145-z)
Supplement: Supplementary file 1 — Download metadata file [file 41597_2019_145_MOESM1_ESM.zip › s_McEachran147A_study.txt]

Source Name	Protocol REF	Sample Name	Factor Value[chemical]
US Environmental Protection Agency DSSTox database	Generation of predicted MS/MS Data	MS/MS spectra	
