# Supplementary material for: Linking in silico MS/MS spectra with chemistry data to improve identification of unknowns
Source: Sci Data. 2019 Aug 2;6:141. doi: 10.1038/s41597-019-0145-z (PMC6677792; doi:10.1038/s41597-019-0145-z)
Supplement: Supplementary file 1 — Download metadata file [file 41597_2019_145_MOESM1_ESM.zip › a_McEachran147A_assay.txt]

Sample Name	Protocol REF	Assay Name	Raw Data File	Comment[Data Repository]	Comment[Data Record Accession]	Comment[Data Record URI]
MS/MS spectra	Mapping to chemical metadata with DSSTox and associated databases	Spectral data for CFM-ID Paper Data	CFM-ID data.zip	figshare	doi:10.23645/epacomptox.7776212.v1	https://doi.org/10.23645/epacomptox.7776212.v1
MS/MS spectra	Mapping to chemical metadata with DSSTox and associated databases	SQL Database data for CFM-ID Paper Data	CFM-ID data.zip	figshare	doi:10.23645/epacomptox.7776212.v1	https://doi.org/10.23645/epacomptox.7776212.v1
MS/MS spectra	Mapping to chemical metadata with DSSTox and associated databases	Chemical Metadata for CFM-ID Paper Data	CFM-ID data.zip	figshare	doi:10.23645/epacomptox.7776212.v1	https://doi.org/10.23645/epacomptox.7776212.v1
