# Supplementary material for: Linking in silico MS/MS spectra with chemistry data to improve identification of unknowns
Source: Sci Data. 2019 Aug 2;6:141. doi: 10.1038/s41597-019-0145-z (PMC6677792; doi:10.1038/s41597-019-0145-z)
Supplement: Supplementary file 2 — Supplementary File 1 [file 41597_2019_145_MOESM2_ESM.txt]

Supplementary File 1.  MS/MS prediction results from the commandline version of CFM-ID set up internally at the US EPA for three structures in each ionization mode (for a total of 9). Structures are the same in Supplementary Files 1 and 2 for the sake of comparison.

ESI-MSMS-pos

# Date/time: 10/05/18 21:13:01
# CFM-ID version: 2.0 snapshot 10/23/2017
# ROW: 134850
# DTXCID: DTXCID107640
# SMILES: OC(CC(O)=O)C(O)=O
# MASS: 134.0215233
# FORMULA: C4H6O5
# INCHI_KEY: BJEPYKJPYRNKOW-UHFFFAOYSA-N
energy0
15.02292652 0.07058209909 10 (0.070582)
17.03857658 0.004921205466 11 (0.0049212)
19.01784114 0.06008073538 19 (0.060081)
29.00219107 0.3338968543 16 (0.3339)
31.01784114 0.04518738409 18 (0.045187)
41.00219107 0.8920613969 14 (0.89206)
43.01784114 1.866495254 12 (1.8665)
44.99710569 0.1530777994 9 (0.15308)
45.0334912 0.6451990916 7 (0.6452)
47.01275576 0.01571395809 21 (0.015714)
56.99710569 0.6391261892 20 (0.63913)
59.01275576 1.443082649 13 (1.4431)
61.02840582 0.270726418 8 (0.27073)
63.04405588 0.02249533244 6 (0.022495)
68.99710569 0.5645986907 2 29 (0.10967 0.45492)
71.01275576 7.514362247 3 24 30 (1.0701 0.85814 5.5861)
72.99202031 0.9400796535 15 (0.94008)
73.02840582 1.245264437 4 26 31 (0.26706 0.28071 0.69749)
75.00767038 5.213867307 17 (5.2139)
84.99202031 0.06096973582 37 (0.06097)
87.00767038 0.6952963584 22 33 (0.15477 0.54053)
89.02332044 8.727478327 23 34 (1.3582 7.3693)
91.0389705 0.5249951858 25 35 (0.14077 0.38423)
99.00767038 13.81346737 5 28 32 (4.148 4.0089 5.6566)
117.0182351 42.33949271 1 27 36 (4.5606 25.904 11.875)
135.0287997 11.89748161 0 (11.897)

# Date/time: 10/05/18 21:12:59
# CFM-ID version: 2.0 snapshot 10/23/2017
# ROW: 134848
# DTXCID: DTXCID00224961
# SMILES: NC(N)=NCCCC(NC=O)C(O)=O
# MASS: 202.1065903
# FORMULA: C7H14N4O3
# INCHI_KEY: MBDCBOQSTZRKJP-UHFFFAOYSA-N
energy0
18.03382555 0.01836883265 45 (0.018369)
26.00252542 0.003362194294 21 (0.0033622)
28.01817548 0.01611707734 23 (0.016117)
29.00219107 1.301924815 32 (1.3019)
30.03382555 0.00396547153 59 (0.0039655)
39.02292652 0.008549865646 25 (0.0085499)
41.03857658 0.03569634647 26 (0.035696)
43.02907452 0.393185206 5 (0.39319)
43.05422664 0.007580788946 27 (0.0075808)
44.0130901 0.03581243299 86 (0.035812)
44.04947561 0.00831841248 72 (0.0083184)
45.04472458 0.4829530109 22 (0.48295)
46.02874017 0.4971363555 28 (0.49714)
55.02907452 0.001620560912 58 (0.0016206)
56.0130901 0.06661388915 78 (0.066614)
58.02874017 0.07319267012 117 (0.073193)
58.06512568 0.03509829986 83 (0.035098)
60.05562361 4.335286751 44 (4.3353)
62.07127368 0.1374752013 46 (0.13748)
70.02874017 0.01007919208 67 (0.010079)
70.03997355 0.05077430621 56 (0.050774)
71.01275576 0.0002194020327 66 (0.0002194)
72.00800472 0.143945564 105 (0.14395)
72.04439023 0.01650078707 116 (0.016501)
72.05562361 0.5181253726 57 (0.51813)
74.02365479 0.7408772931 76 (0.74088)
74.07127368 0.09601694281 60 (0.096017)
76.08692374 0.04094240771 61 (0.040942)
81.99235466 0.006946602699 126 (0.0069466)
82.02874017 0.008511557715 115 (0.0085116)
82.03997355 0.03646394133 69 (0.036464)
84.00800472 0.03421711029 125 (0.034217)
84.04439023 0.06041286085 50 (0.060413)
84.05562361 0.02953867851 70 (0.029539)
85.02840582 0.0140334479 52 (0.014033)
86.02365479 0.07276979974 104 124 (0.012643 0.060127)
86.0600403 0.009268523328 114 (0.0092685)
86.07127368 0.2221662247 71 (0.22217)
87.04405588 0.007440064845 53 (0.0074401)
88.03930485 0.05619720392 63 (0.056197)
88.08692374 0.03863310931 73 (0.038633)
90.1025738 0.01305500863 74 (0.013055)
94.02874017 0.001062621894 42 (0.0010626)
96.04439023 0.02849088716 37 (0.028491)
96.05562361 0.09786928267 80 (0.097869)
97.02840582 0.01594714012 29 (0.015947)
98.0600403 0.2405179376 38 (0.24052)
98.07127368 0.1453327231 81 (0.14533)
99.04405588 0.0408977214 30 (0.040898)
100.0029193 0.0906050405 79 (0.090605)
100.0393049 0.07236932571 103 123 (0.060307 0.012063)
100.0756904 0.02059220625 39 (0.020592)
100.0869237 1.016667525 82 (1.0167)
101.0597059 0.01626069371 31 (0.016261)
102.0185694 0.6789139868 24 (0.67891)
102.0549549 0.1373409714 48 (0.13734)
102.1025738 0.2954896525 84 (0.29549)
104.0342195 0.07791277235 77 (0.077913)
104.1182239 0.02440676113 85 (0.024407)
106.0498695 0.04311694079 75 (0.043117)
110.0236548 0.01352992055 122 (0.01353)
110.0712737 0.05463664877 92 (0.054637)
112.0393049 0.07495155609 33 54 (0.0087382 0.066213)
112.0869237 0.8292945406 88 (0.82929)
113.0709393 0.2628451969 15 (0.26285)
114.0185694 0.03054170365 68 (0.030542)
114.0549549 0.3241455799 12 34 51 (0.10398 0.19897 0.021192)
114.1025738 0.1333848169 93 (0.13338)
115.0865894 0.2333306766 113 (0.23333)
116.0342195 0.07541634558 65 (0.075416)
116.070605 0.6630951488 35 91 (0.55259 0.11051)
118.0498695 0.01742409843 64 (0.017424)
120.0655196 0.01306022452 62 (0.01306)
124.0393049 0.08321478495 43 (0.083215)
125.0821727 0.1022614491 118 (0.10226)
126.0185694 0.0009720805852 41 (0.00097208)
126.0549549 0.1820295451 36 40 (0.015602 0.16643)
127.0978228 5.249336653 99 (5.2493)
128.0342195 0.03353431462 55 (0.033534)
129.0658539 0.02494778143 17 (0.024948)
129.1134728 4.03133909 100 (4.0313)
130.0498695 0.3320817551 11 (0.33208)
131.081504 1.163999314 13 (1.164)
131.1291229 0.5499206307 106 (0.54992)
132.0655196 0.0389705585 49 (0.038971)
134.0811697 0.01017790409 47 (0.010178)
138.0661883 0.09853589371 89 (0.098536)
139.0978228 0.06200012685 119 (0.062)
140.0342195 0.01436146906 20 (0.014361)
140.0818384 0.6243420271 8 94 (0.085401 0.53894)
141.0658539 0.2840742261 6 18 (0.0037616 0.28031)
141.1134728 0.03772609394 109 (0.037726)
142.0498695 0.4789018454 4 (0.4789)
142.0974884 0.1276308538 96 (0.12763)
143.081504 0.4363718053 14 16 (0.035209 0.40116)
144.0655196 1.683528636 3 (1.6835)
153.0770873 0.06399702939 127 128 (0.055199 0.0087976)
155.0927374 0.6957161051 101 111 (0.30979 0.38592)
156.076753 0.2797716491 87 (0.27977)
157.0607686 0.4980405152 19 (0.49804)
157.1083875 12.57009131 107 112 (5.7038 6.8663)
158.092403 4.64435261 7 90 (0.4192 4.2252)
159.0764186 2.18124852 2 (2.1812)
159.1240375 0.3604229565 120 (0.36042)
160.1080531 0.1267598575 95 (0.12676)
161.0920687 0.5765876723 10 (0.57659)
167.0927374 0.5202163822 110 129 (0.14846 0.37175)
168.076753 0.06031195804 9 (0.060312)
171.087652 0.3052635319 97 (0.30526)
173.1033021 0.8854046471 98 (0.8854)
175.1189521 15.70568761 102 (15.706)
185.1033021 10.1505103 108 121 (0.33261 9.8179)
186.0873177 0.7466845725 1 (0.74668)
203.1138668 18.5198297 0 (18.52)

# Date/time: 10/05/18 21:13:01
# CFM-ID version: 2.0 snapshot 10/23/2017
# ROW: 134849
# DTXCID: DTXCID902618
# SMILES: NC(CCCNC(N)=N)C(O)=O
# MASS: 174.1116757
# FORMULA: C6H14N4O2
# INCHI_KEY: ODKSFYDXXFIFQN-UHFFFAOYSA-N
energy0
18.03382555 0.005806690533 57 (0.0058067)
26.00252542 0.0406233685 69 (0.040623)
28.01817548 0.2537044165 25 (0.2537)
30.03382555 0.1245256462 83 (0.12453)
39.02292652 0.02128374456 22 (0.021284)
40.01817548 0.02884616999 38 (0.028846)
41.03857658 0.06837515949 19 (0.068375)
42.03382555 0.06350801736 35 (0.063508)
43.02907452 1.63539364 11 (1.6354)
43.05422664 0.009730245203 59 (0.0097302)
44.04947561 0.09427074085 31 (0.094271)
45.04472458 0.02567971284 56 (0.02568)
45.06987671 0.008850173911 65 (0.0088502)
46.06512568 0.02153227319 84 (0.021532)
47.06037464 0.02147333068 68 (0.021473)
53.99744004 0.01633877635 89 (0.016339)
54.03382555 0.04357888159 51 (0.043579)
55.02907452 0.001664635662 46 (0.0016646)
56.0130901 0.08569940645 90 (0.085699)
56.04947561 0.30358211 49 (0.30358)
57.04472458 0.001535398512 45 (0.0015354)
58.02874017 0.1589398454 91 (0.15894)
58.06512568 0.1515722856 20 (0.15157)
60.05562361 5.037942535 8 (5.0379)
60.08077574 0.01623730266 85 (0.016237)
62.07127368 0.1574341023 7 (0.15743)
66.03382555 0.001969434578 60 (0.0019694)
68.04947561 0.1386878739 61 (0.13869)
68.99710569 0.001185818433 34 (0.0011858)
70.02874017 0.01769156414 39 (0.017692)
70.03997355 0.06363647541 47 (0.063636)
70.06512568 0.9334240744 62 (0.93342)
71.01275576 0.002380116291 37 (0.0023801)
72.00800472 0.1403679338 24 (0.14037)
72.04439023 0.01620204161 92 (0.016202)
72.05562361 0.5881683391 3 (0.58817)
72.08077574 0.0805562171 66 (0.080556)
73.02840582 0.01336724878 2 (0.013367)
74.02365479 1.211354562 26 (1.2114)
74.07127368 0.1202726475 44 (0.12027)
75.04405588 0.0002898593802 42 (0.00028986)
76.03930485 0.1889749358 27 (0.18897)
76.08692374 0.05392324513 43 (0.053923)
78.05495492 0.04758794494 28 (0.047588)
82.02874017 0.01817267604 93 (0.018173)
83.01275576 0.009828218478 4 (0.0098282)
83.06037464 0.1056512069 86 (0.10565)
84.04439023 0.06944143423 52 (0.069441)
84.05562361 0.04307890132 32 (0.043079)
85.02840582 0.05246087619 5 (0.052461)
85.07602471 0.9209434478 71 (0.92094)
86.02365479 0.02431838201 33 (0.024318)
86.0600403 0.02610105803 54 (0.026101)
86.07127368 0.2427414298 30 (0.24274)
87.04405588 0.01641370557 6 (0.016414)
87.09167477 0.9798157325 73 (0.97982)
88.03930485 0.07108432709 36 (0.071084)
88.08692374 0.05395205135 29 (0.053952)
89.10732484 0.08544739964 74 (0.085447)
90.05495492 0.01778288583 40 (0.017783)
92.07060498 0.0160329336 41 (0.016033)
96.04439023 0.08585427045 63 (0.085854)
97.02840582 0.04241802328 9 (0.042418)
98.0600403 0.2045606297 67 (0.20456)
98.07127368 0.3622147975 23 (0.36221)
99.04405588 0.1905624921 10 (0.19056)
100.0393049 0.03394015668 48 (0.03394)
100.0869237 2.739661799 21 (2.7397)
102.0549549 0.3345451234 50 (0.33455)
102.1025738 0.6392233898 18 (0.63922)
104.070605 0.03897938558 53 (0.038979)
104.1182239 0.04849100911 17 (0.048491)
106.086255 0.01340775747 55 (0.013408)
110.0712737 0.1634224627 13 (0.16342)
112.0869237 3.568059808 14 78 (3.2355 0.33251)
114.0549549 0.2728067438 58 (0.27281)
114.1025738 0.4134853982 15 79 (0.37644 0.037043)
115.0865894 0.7573315253 75 (0.75733)
116.070605 2.513289061 12 64 (0.54316 1.9701)
125.0821727 0.03772013963 94 (0.03772)
127.0978228 1.242486456 81 (1.2425)
129.1134728 25.60608795 82 (25.606)
131.081504 0.2532868217 70 (0.25329)
131.1291229 1.601379614 87 (1.6014)
133.0971541 2.514146401 72 (2.5141)
139.0978228 0.4993174819 95 (0.49932)
140.0818384 2.396679094 16 80 (2.3341 0.062534)
141.0658539 0.05406015575 77 (0.05406)
157.1083875 11.71021833 88 (11.71)
158.092403 7.906154432 1 76 (7.1362 0.76993)
175.1189521 18.98477368 0 (18.985)

ESI-MSMS-neg

# Date/time: 10/05/18 04:29:47
# CFM-ID version: 2.0 snapshot 10/23/2017
# ROW: 134848
# DTXCID: DTXCID00224961
# SMILES: NC(N)=NCCCC(NC=O)C(O)=O
# MASS: 202.1065903
# FORMULA: C7H14N4O3
# INCHI_KEY: MBDCBOQSTZRKJP-UHFFFAOYSA-N
energy0
16.01927264 0.3618948357 9 (0.36189)
17.00328823 0.001258710972 61 (0.0012587)
26.00362258 0.2755689599 14 (0.27557)
28.01927264 0.09837516492 15 (0.098375)
29.00328823 0.2708732806 29 (0.27087)
31.0189383 0.1699652513 28 (0.16997)
40.01927264 0.003188977004 18 (0.003189)
41.01452161 1.622839288 3 (1.6228)
41.9985372 0.01183413027 24 (0.011834)
42.03492271 0.01196505179 19 (0.011965)
43.03017168 4.218041304 4 (4.218)
44.01418726 0.5195875004 5 (0.51959)
44.99820285 0.03379931859 34 (0.033799)
45.04582174 0.7220359457 41 (0.72204)
46.02983733 0.005107855273 23 (0.0051079)
55.03017168 0.00551923162 50 (0.0055192)
56.05057277 0.1438003701 22 (0.1438)
58.04107071 3.305519361 42 (3.3055)
60.05672077 0.101995054 43 (0.102)
69.99345182 0.007220987473 76 (0.007221)
70.04107071 0.01494130348 48 (0.014941)
72.00910188 0.1087377247 58 (0.10874)
72.05672077 0.04328425433 49 (0.043284)
74.02475195 0.1655718579 57 (0.16557)
82.04107071 0.0005349695574 54 (0.00053497)
84.05672077 0.005646932432 55 (0.0056469)
86.02475195 0.002676670316 75 (0.0026767)
86.07237084 0.01277324245 56 (0.012773)
88.04040201 0.00940864357 52 (0.0094086)
98.02475195 0.04649168845 74 (0.046492)
98.07237084 0.03055585756 59 (0.030556)
100.0040165 0.123854879 21 (0.12385)
100.040402 0.07243856358 73 (0.072439)
100.0880209 0.1811831812 60 (0.18118)
102.0196666 0.3326780738 20 (0.33268)
102.0560521 0.1643208765 45 (0.16432)
104.0717021 0.04906069738 72 (0.049061)
111.0563864 0.2816761956 35 (0.28168)
112.0040165 0.0005997769482 53 (0.00059978)
112.040402 0.5767386376 25 46 71 (0.49293 0.069802 0.014011)
112.0880209 0.128792404 64 (0.12879)
113.0720365 3.425405401 36 (3.4254)
114.0196666 0.02748219732 17 (0.027482)
114.0560521 0.4724411202 26 70 (0.44915 0.023293)
115.0876866 0.02694280907 37 (0.026943)
116.0353166 0.02910517621 16 (0.029105)
116.0717021 0.02459239249 27 (0.024592)
118.0509667 0.001739027718 51 (0.001739)
125.0832699 0.07381169683 77 (0.073812)
126.0196666 0.01236249009 47 (0.012362)
127.051301 0.09783158399 30 (0.097832)
127.0989199 0.2704254412 78 (0.27043)
128.0353166 0.2396146381 13 (0.23961)
129.0669511 9.5006866 31 (9.5007)
129.11457 1.392058065 79 (1.3921)
130.0509667 0.670974317 12 (0.67097)
131.0826012 0.03368399898 32 (0.033684)
132.0666168 0.03374818423 44 (0.033748)
138.0672855 0.01914631107 86 (0.019146)
139.051301 0.2889443419 39 (0.28894)
140.0829355 0.5553483596 8 66 (0.37352 0.18183)
141.0669511 8.105636855 6 33 38 (0.039764 6.7038 1.3621)
142.0509667 0.5460429917 11 (0.54604)
153.0781845 0.01060433333 82 (0.010604)
154.0622001 0.03762417968 62 (0.037624)
155.0462157 1.633750949 40 (1.6338)
155.0938346 2.142189521 80 83 (1.7593 0.38294)
156.0778501 1.729228687 7 63 (0.9114 0.81783)
157.0618657 4.537297629 2 (4.5373)
157.1094846 2.762912228 84 (2.7629)
158.0935002 0.2325595265 65 (0.23256)
159.0775158 26.87348749 10 (26.873)
169.0730991 0.03003795787 67 (0.030038)
171.0887492 0.0672450591 68 (0.067245)
173.1043992 7.58072652 69 (7.5807)
183.0887492 2.760920859 81 85 (0.28296 2.478)
184.0727648 0.537935356 1 (0.53794)
201.0993139 8.973098699 0 (8.9731)


# Date/time: 10/05/18 04:29:48
# CFM-ID version: 2.0 snapshot 10/23/2017
# ROW: 134849
# DTXCID: DTXCID902618
# SMILES: NC(CCCNC(N)=N)C(O)=O
# MASS: 174.1116757
# FORMULA: C6H14N4O2
# INCHI_KEY: ODKSFYDXXFIFQN-UHFFFAOYSA-N
energy0
16.01927264 0.2093395741 8 (0.20934)
26.00362258 0.2792518952 45 (0.27925)
28.01927264 0.1724070262 16 (0.17241)
30.03492271 0.04766036116 32 (0.04766)
40.01927264 0.001555642822 52 (0.0015556)
41.01452161 2.357977791 3 (2.358)
42.03492271 0.006686801451 51 (0.0066868)
43.03017168 0.2217352276 31 (0.22174)
44.05057277 0.0169694037 22 (0.016969)
44.99820285 0.06516200439 15 (0.065162)
45.04582174 0.1120441674 30 (0.11204)
53.01452161 5.994221307e-05 35 (5.9942e-05)
53.9985372 0.00194035524 17 (0.0019404)
54.03492271 0.04332986806 50 (0.04333)
55.03017168 0.008748281994 33 (0.0087483)
56.01418726 0.2745266744 19 (0.27453)
56.05057277 0.1131430789 38 (0.11314)
58.02983733 0.1083465984 62 (0.10835)
58.04107071 8.199685485 2 (8.1997)
58.06622284 0.3835228087 11 (0.38352)
60.05672077 0.2743625544 43 (0.27436)
69.99345182 0.02386781023 13 (0.023868)
70.02983733 0.009345862381 27 (0.0093459)
70.04107071 0.03126403773 34 (0.031264)
72.00910188 0.3555415403 14 (0.35554)
72.05672077 0.08261510618 29 (0.082615)
74.02475195 0.7117397201 18 (0.71174)
76.04040201 0.0315352117 20 (0.031535)
82.04107071 0.001084734824 24 (0.0010847)
83.0614718 0.1991712188 53 (0.19917)
84.04548739 0.1585087311 41 (0.15851)
84.05672077 0.01376791961 23 (0.013768)
85.02950298 0.1182218081 40 (0.11822)
85.07712187 0.7706060407 48 (0.77061)
86.02475195 0.04557068073 25 (0.045571)
86.06113746 0.09062380925 63 (0.090624)
86.07237084 0.01910724194 21 (0.019107)
87.09277193 3.505637259 54 (3.5056)
88.04040201 0.04605506001 26 (0.046055)
90.05605208 0.004078854353 28 (0.0040789)
98.02475195 0.02545463412 36 (0.025455)
98.07237084 0.14518936 12 (0.14519)
100.040402 0.3282626256 37 (0.32826)
100.0880209 0.310541278 10 (0.31054)
102.0560521 0.7903973493 39 (0.7904)
102.103671 0.01348736515 9 (0.013487)
104.0717021 0.08152420932 42 (0.081524)
110.0723708 0.04293416621 5 (0.042934)
111.0563864 0.1427944684 64 (0.14279)
112.0880209 0.7329634081 6 57 (0.45361 0.27936)
113.0720365 5.18481258 55 (5.1848)
114.0560521 6.263801688 4 44 (5.7393 0.52452)
125.0832699 0.02570313044 58 (0.025703)
127.051301 0.1600251136 46 (0.16003)
127.0989199 0.666350045 59 (0.66635)
129.0669511 1.096346184 47 (1.0963)
129.11457 2.948110173 60 (2.9481)
131.0826012 24.53258581 49 (24.533)
137.0832699 0.02049502211 66 (0.020495)
138.0672855 0.117951371 7 65 (0.10751 0.010443)
155.0938346 6.047897882 61 (6.0479)
156.0778501 3.596164728 1 56 (2.3957 1.2005)
173.1043992 27.60940922 0 (27.609)


# Date/time: 10/05/18 04:29:49
# CFM-ID version: 2.0 snapshot 10/23/2017
# ROW: 134850
# DTXCID: DTXCID107640
# SMILES: OC(CC(O)=O)C(O)=O
# MASS: 134.0215233
# FORMULA: C4H6O5
# INCHI_KEY: BJEPYKJPYRNKOW-UHFFFAOYSA-N
energy0
15.02402368 0.005477582642 8 (0.0054776)
29.00328823 0.2974596468 11 (0.29746)
41.00328823 1.42348558 9 (1.4235)
43.0189383 0.9275010157 13 (0.9275)
44.99820285 0.2220130401 2 (0.22201)
45.03458836 0.5307230416 15 (0.53072)
59.01385292 4.452932977 7 (4.4529)
61.02950298 0.09035362303 6 (0.090354)
68.99820285 0.3135679711 3 19 (0.13092 0.18265)
71.01385292 8.331004063 4 16 20 (2.7137 3.4343 2.183)
72.99311747 7.040103703 10 (7.0401)
84.99311747 0.04997324812 22 (0.049973)
87.00876754 4.349212666 12 23 (1.3168 3.0324)
89.0244176 19.9278713 14 24 (13.057 6.8704)
96.99311747 0.4388450336 5 18 21 (0.2249 0.084316 0.12963)
115.0036822 17.64519923 1 17 25 (3.4559 8.3233 5.866)
133.0142468 33.95427628 0 (33.954)

EI-MS

# Date/time: 10/03/18 23:47:52
# CFM-ID version: 2.0 snapshot 10/23/2017
# ROW: 134848
# DTXCID: DTXCID00224961
# SMILES: NC(N)=NCCCC(NC=O)C(O)=O
# MASS: 202.1065903
# FORMULA: C7H14N4O3
# INCHI_KEY: MBDCBOQSTZRKJP-UHFFFAOYSA-N
energy0
25.00727602 0.3507125223 76 (0.35071)
26.00252462 0.6087461851 54 (0.60875)
26.01065087 0.007904308262 76 (0.0079043)
27.00431755 0.009052289261 54 (0.0090523)
27.01034922 0.1283038073 13 (0.1283)
27.02292522 0.7646708833 44 (0.76467)
27.99436552 0.3382620826 126 (0.33826)
28.01218694 0.001927175284 13 (0.0019272)
28.01817382 1.282672377 14 (1.2827)
28.02633821 0.0174634778 44 (0.017463)
28.99774888 0.003913293206 126 (0.0039133)
29.00219012 3.709892381 25 (3.7099)
29.02005545 0.01945868967 14 (0.019459)
29.03857442 0.1542845513 45 (0.15428)
30.00561053 0.04347564517 25 (0.043476)
30.01001472 0.9016413494 124 (0.90164)
30.03382302 0.758849989 58 (0.75885)
30.04202455 0.00356982759 45 (0.0035698)
31.01347124 0.01070145962 124 (0.010701)
31.01783932 0.3476630631 125 (0.34766)
31.0357899 0.0117397687 58 (0.01174)
32.02133105 0.004178523307 125 (0.0041785)
32.02566392 0.1601650299 123 (0.16017)
33.02919 0.001949033864 123 (0.001949)
39.02292522 0.264862299 104 (0.26486)
40.02631926 0.009013745416 104 (0.0090137)
41.03857442 0.5860250207 20 (0.58603)
42.02124702 0.5759652776 10 (0.57597)
42.04199366 0.02011933043 20 (0.020119)
43.00526332 0.8820625486 114 (0.88206)
43.02218333 0.01085515738 10 (0.010855)
43.02907162 1.717942097 9 (1.7179)
43.05422362 0.1617297886 21 (0.16173)
43.98927962 0.6565183497 138 (0.65652)
44.00715901 0.013579626 114 (0.01358)
44.01308792 2.663044516 23 (2.663)
44.03005011 0.03263560508 9 (0.032636)
44.03689622 2.98449375 12 (2.9845)
44.05766763 0.005601011079 21 (0.005601)
44.99268918 0.007841273768 138 (0.0078413)
44.99710422 4.918590731 27 (4.9186)
45.01502589 0.04139791134 23 (0.041398)
45.02091252 2.655743474 113 (2.6557)
45.03791623 0.05714392416 12 (0.057144)
45.04472082 1.410449712 11 (1.4104)
46.00054936 0.05948418794 27 (0.059484)
46.00492882 0.7259255011 137 (0.72593)
46.02289197 0.04168283551 113 (0.041683)
46.02873712 1.300342579 22 (1.3003)
46.04578171 0.02721739586 11 (0.027217)
46.05254542 0.5220464732 16 (0.52205)
47.00840866 0.008888063928 137 (0.0088881)
47.01275342 0.4665960296 96 (0.4666)
47.03075727 0.02060441851 22 (0.020604)
47.03656172 0.5249147365 112 (0.52491)
47.05364655 0.01015223018 16 (0.010152)
47.06037002 0.2411585908 15 (0.24116)
48.01626713 0.005782893767 96 (0.0057829)
48.02057802 0.2962067987 135 (0.29621)
48.0386218 0.008396220961 112 (0.0083962)
48.06151078 0.004725986828 15 (0.004726)
49.02412478 0.003715562901 135 (0.0037156)
49.02840262 0.1183985609 136 (0.1184)
50.03198165 0.001502931939 136 (0.0015029)
55.02907162 0.1651355894 57 (0.16514)
56.01308792 2.191095563 92 (2.1911)
56.0309314 0.00498558127 57 (0.0049856)
57.01561928 0.05858824927 92 (0.058588)
58.02873712 1.271675938 89 (1.2717)
59.01275342 0.3176605406 94 (0.31766)
59.03131004 0.03438521923 89 (0.034385)
59.04779402 1.497294491 35 (1.4973)
60.016192 0.007492884031 94 (0.0074929)
60.04821073 0.03439798998 35 (0.034398)
60.05561862 0.4130692287 34 (0.41307)
61.05607336 0.009551586635 34 (0.0095516)
61.06344322 0.345718734 36 (0.34572)
62.06393549 0.008046076271 36 (0.0080461)
68.01308792 0.3107780652 72 (0.31078)
69.01586245 0.01178879575 72 (0.011789)
69.03214482 0.2042637515 55 (0.20426)
70.02873712 0.1976483693 144 (0.19765)
70.03348091 0.006917862062 55 (0.0069179)
70.03996942 0.7446268056 53 (0.74463)
71.03153914 0.00755673169 144 (0.0075567)
71.04132731 0.02533021132 53 (0.02533)
71.04779402 0.5789963485 59 (0.579)
72.00800202 0.3224704914 100 (0.32247)
72.04917351 0.01978276888 59 (0.019783)
72.05561862 3.70357087 56 (3.7036)
73.0105567 0.008743514002 100 (0.0087435)
73.05701952 0.1270968083 56 (0.1271)
73.06344322 0.6049700022 61 (0.60497)
74.02365122 0.4924621699 95 (0.49246)
74.06486535 0.02085173793 61 (0.020852)
74.07126782 0.3941154533 60 (0.39412)
75.02624664 0.01350045507 95 (0.0135)
75.07271099 0.01364325783 60 (0.013643)
75.07909242 0.1702535153 63 (0.17025)
76.08055645 0.00591927829 63 (0.0059193)
76.08691702 0.126986915 62 (0.12699)
77.08840173 0.004434060403 62 (0.0044341)
81.03214482 0.2103900304 74 (0.21039)
82.02873712 0.4081104144 52 (0.40811)
82.03398254 0.00948043106 74 (0.0094804)
82.03996942 0.4040050983 73 (0.40401)
83.03166446 0.02017172531 52 (0.020172)
83.04182187 0.01826557174 73 (0.018266)
83.04779402 0.2413577254 77 (0.24136)
84.00800202 0.1779549846 97 (0.17795)
84.04438632 1.688253706 42 (1.6883)
84.04966111 0.01094829131 77 (0.010948)
84.05561862 0.5449196475 75 (0.54492)
85.01079067 0.006817111813 97 (0.0068171)
85.02840262 0.1739022252 46 (0.1739)
85.04733388 0.08395208251 42 (0.083952)
85.05750025 0.02479999375 75 (0.0248)
85.06344322 0.7930774013 79 (0.79308)
86.03181936 0.008047427411 46 (0.0080474)
86.06003552 0.4343205577 48 (0.43432)
86.06533929 0.03621295164 79 (0.036213)
86.07126782 0.5467261127 78 (0.54673)
87.06300305 0.02172784882 48 (0.021728)
87.07317824 0.02504625075 78 (0.025046)
87.07909242 0.450317229 81 (0.45032)
88.08101709 0.02069718921 81 (0.020697)
88.08691702 0.3017214947 80 (0.30172)
89.08885585 0.0139127932 80 (0.013913)
89.09474162 0.2334381083 83 (0.23344)
90.09669452 0.01079917329 83 (0.010799)
90.10256622 0.2369358035 82 (0.23694)
91.1045331 0.01099652726 82 (0.010997)
95.04779402 0.2892321814 102 (0.28923)
96.04438632 0.4293611684 33 (0.42936)
96.04995569 0.01635757804 102 (0.016358)
96.05561862 0.306651024 101 (0.30665)
97.02840262 0.2507968014 31 (0.2508)
97.04740882 0.02615714983 33 (0.026157)
97.05779118 0.01738870837 101 (0.017389)
97.06344322 0.2735797747 105 (0.27358)
98.03180742 0.01441316749 31 (0.014413)
98.06003552 1.942493518 18 (1.9425)
98.06562661 0.0155544396 105 (0.015554)
98.07126782 0.4116303871 103 (0.41163)
98.99509152 0.1819967265 98 (0.182)
99.04405182 0.5725736082 24 (0.57257)
99.06307397 0.1189216554 18 (0.11892)
99.07346198 0.02346509203 103 (0.023465)
99.07909242 1.287863304 107 (1.2879)
99.9978805 0.007012870748 98 (0.0070129)
100.0029161 0.5947939875 99 (0.59479)
100.0393004 0.3210418761 51 (0.32104)
100.0474715 0.03307731845 24 (0.033077)
100.0756847 0.2146239211 28 (0.21462)
100.0812973 0.07360817466 107 (0.073608)
100.086917 0.6595921639 106 (0.65959)
101.0057186 0.02300839942 99 (0.023008)
101.0107407 0.4818348169 91 (0.48183)
101.0422575 0.01608486434 51 (0.016085)
101.078739 0.01320391661 28 (0.013204)
101.0891326 0.03779812179 106 (0.037798)
101.0947416 0.9311181104 109 (0.93112)
102.0135567 0.018711089 91 (0.018711)
102.0185653 1.027823945 93 (1.0278)
102.0549496 0.2341935234 47 (0.23419)
102.0969678 0.05349768421 109 (0.053498)
102.1025662 0.328820618 108 (0.32882)
103.0213946 0.04006767878 93 (0.040068)
103.0263899 0.4010639738 88 (0.40106)
103.0579265 0.01180385021 47 (0.011804)
103.1048029 0.01894182263 108 (0.018942)
103.1103908 0.3768896135 111 (0.37689)
104.0292324 0.01569485251 88 (0.015695)
104.0342145 0.3562039017 90 (0.3562)
104.112638 0.02176739526 111 (0.021767)
104.1182154 0.1477473729 110 (0.14775)
105.0370701 0.01399278011 90 (0.013993)
105.0420391 0.1680416431 86 (0.16804)
105.1204731 0.008555368122 110 (0.0085554)
106.0449077 0.006626400385 86 (0.0066264)
106.0498637 0.1628965077 87 (0.1629)
107.0527453 0.006447949968 87 (0.0064479)
107.0576883 0.1554435343 84 (0.15544)
108.0605827 0.006176258148 84 (0.0061763)
108.0655129 0.1980178856 85 (0.19802)
109.06842 0.00789757752 85 (0.0078976)
112.086917 0.9212492154 118 (0.92125)
113.0107407 0.1907172794 70 (0.19072)
113.0709333 0.3115586006 143 (0.31156)
113.0893188 0.06310484256 118 (0.063105)
114.0136774 0.009540996475 70 (0.009541)
114.0185653 0.4388927699 71 (0.43889)
114.0549496 0.3377612284 32 (0.33776)
114.07364 0.02026614643 143 (0.020266)
114.1025662 0.808209129 119 (0.80821)
115.021512 0.02202229359 71 (0.022022)
115.0263899 0.5871864763 68 (0.58719)
115.0579952 0.02080475321 32 (0.020805)
115.0865825 0.2623539956 142 (0.26235)
115.1049849 0.05560418517 119 (0.055604)
116.0293465 0.02955130831 68 (0.029551)
116.0342145 0.7477095941 69 (0.74771)
116.0705988 0.2455656996 26 (0.24557)
116.0893056 0.01714422184 142 (0.017144)
117.037181 0.03774212156 69 (0.037742)
117.0420391 0.3283978268 66 (0.3284)
117.0736601 0.01519955474 26 (0.0152)
118.0450154 0.01662579731 66 (0.016626)
118.0498637 0.2893913986 67 (0.28939)
119.0528497 0.01469443402 67 (0.014694)
119.0576883 0.1872989324 64 (0.1873)
120.060684 0.00953858146 64 (0.0095386)
120.0655129 0.2127789844 65 (0.21278)
121.0685183 0.01086812689 65 (0.010868)
127.0263899 0.1792772706 49 (0.17928)
128.0294191 0.01102929424 49 (0.011029)
128.0342145 0.6140091213 50 (0.61401)
129.0372516 0.03786649252 50 (0.037866)
129.0420391 0.5720183047 41 (0.57202)
129.113464 1.292122586 132 (1.2921)
130.045084 0.03536269686 41 (0.035363)
130.0498637 0.5351978348 43 (0.5352)
130.1156182 0.0938413634 132 (0.093841)
131.0529164 0.03316671332 43 (0.033167)
131.0576883 0.4753735793 39 (0.47537)
132.0607488 0.02953066466 39 (0.029531)
132.0655129 0.3213690534 40 (0.32137)
133.0685812 0.02001196775 40 (0.020012)
133.0733375 0.1747934919 37 (0.17479)
134.0764135 0.010910786 37 (0.010911)
134.0811621 0.1945181773 38 (0.19452)
135.0842458 0.01217120286 38 (0.012171)
141.0420391 0.1145222449 29 (0.11452)
142.0451316 0.008361822807 29 (0.0083618)
142.0498637 0.6616737128 30 (0.66167)
143.0529628 0.04841126286 30 (0.048411)
143.0576883 0.4748308933 17 (0.47483)
144.0607939 0.03481216993 17 (0.034812)
144.0655129 0.561252624 19 (0.56125)
145.0686249 0.04123236926 19 (0.041232)
154.0849043 0.3458216817 140 (0.34582)
155.0689206 0.1837259211 116 (0.18373)
155.0872061 0.02896066247 140 (0.028961)
155.0927289 1.162068206 139 (1.1621)
156.0529369 0.2543858611 7 (0.25439)
156.0714651 0.01475188889 116 (0.014752)
156.0767452 0.9073630792 115 (0.90736)
156.0950379 0.0974911527 139 (0.097491)
156.1005535 1.29341344 145 (1.2934)
157.0557458 0.01954734645 7 (0.019547)
157.0607615 0.5098286473 8 (0.50983)
157.0792967 0.07299094712 115 (0.072991)
157.0845698 1.03112725 120 (1.0311)
157.1028695 0.108704339 145 (0.1087)
157.1083781 1.604666458 141 (1.6047)
158.0635772 0.0392523942 8 (0.039252)
158.0685861 0.6792450055 5 (0.67925)
158.0871282 0.08310159229 120 (0.083102)
158.0923944 0.6834371276 117 (0.68344)
158.1107012 0.1351041922 141 (0.1351)
158.1162027 1.22901553 146 (1.229)
159.0714085 0.05239788983 5 (0.052398)
159.0764107 0.7469930383 6 (0.74699)
159.0949597 0.05518274876 117 (0.055183)
159.100219 0.6378865078 122 (0.63789)
159.1185328 0.1036608062 146 (0.10366)
160.0792398 0.05773613162 6 (0.057736)
160.0842353 0.3674752755 3 (0.36748)
160.1027912 0.05160055341 122 (0.051601)
160.1080436 0.2776481034 121 (0.27765)
161.0870711 0.02845780506 3 (0.028458)
161.0920599 0.1308218089 4 (0.13082)
161.1106226 0.02250144155 121 (0.022501)
162.0949024 0.01015065212 4 (0.010151)
170.0798184 0.2667747816 128 (0.26677)
171.0821288 0.02244093446 128 (0.022441)
171.087643 0.297156924 127 (0.29716)
172.0899605 0.02504124226 127 (0.025041)
172.0954676 0.3405803732 130 (0.34058)
173.0977921 0.02875160595 130 (0.028752)
173.1032922 0.7119812547 129 (0.71198)
174.1056237 0.06021187531 129 (0.060212)
174.1111168 0.5349854301 131 (0.53499)
175.1134553 0.0453236926 131 (0.045324)
184.0954676 1.030800785 134 148 (0.18374 0.84706)
185.0794839 0.172180871 1 (0.17218)
185.0979128 0.09855832789 134 148 (0.017568 0.08099)
185.1032922 0.5117411543 133 147 (0.1903 0.32144)
186.0821459 0.01586849476 1 (0.015868)
186.0873085 0.3871066535 2 (0.38711)
186.1057434 0.04900606455 133 147 (0.018224 0.030782)
187.0899763 0.03573451116 2 (0.035735)
200.0903817 0.1106445017 149 (0.11064)
201.0928338 0.01062057372 149 (0.010621)
201.0982063 0.2694206286 150 (0.26942)
202.0948453 0.001135620583 149 (0.0011356)
202.1006644 0.02590163779 150 (0.025902)
202.1060309 0.3606392901 0 (0.36064)
203.1026759 0.002769128888 150 (0.0027691)
203.1084949 0.03472534769 0 (0.034725)
204.1105065 0.003711883772 0 (0.0037119)


# Date/time: 10/03/18 23:47:54
# CFM-ID version: 2.0 snapshot 10/23/2017
# ROW: 134849
# DTXCID: DTXCID902618
# SMILES: NC(CCCNC(N)=N)C(O)=O
# MASS: 174.1116757
# FORMULA: C6H14N4O2
# INCHI_KEY: ODKSFYDXXFIFQN-UHFFFAOYSA-N
energy0
19.01783932 0.1423889903 26 (0.14239)
25.00727602 0.6795158577 44 (0.67952)
26.00252462 0.551747792 19 (0.55175)
26.01065087 0.01531483043 44 (0.015315)
27.00431755 0.008204701293 19 (0.0082047)
27.02292522 1.093675199 36 (1.0937)
28.01817382 3.381555836 20 (3.3816)
28.02633821 0.02497724572 36 (0.024977)
29.02005545 0.05129965124 20 (0.0513)
30.03382302 3.276630441 25 (3.2766)
31.0357899 0.05069102464 25 (0.050691)
32.04947222 0.1389658082 98 (0.13897)
33.05152112 0.00219156286 98 (0.0021916)
39.02292522 0.2567261148 16 (0.25673)
40.01817382 1.047644469 45 (1.0476)
40.02631926 0.008736856281 16 (0.0087369)
41.02068119 0.02762046044 45 (0.02762)
41.03857442 0.4599512765 12 (0.45995)
42.02124702 1.123228547 37 (1.1232)
42.03382302 2.409526823 40 (2.4095)
42.04199366 0.01579098398 12 (0.015791)
43.02218333 0.021169371 37 (0.021169)
43.02907162 6.113933924 13 (6.1139)
43.03637281 0.06424856346 40 (0.064249)
43.98927962 0.7403419751 93 (0.74034)
44.03005011 0.1161459012 13 (0.11615)
44.03689622 1.400641642 82 (1.4006)
44.04947222 1.624432596 41 (1.6244)
44.99268918 0.008842439989 93 (0.0088424)
44.99710422 6.053876752 18 (6.0539)
45.03791623 0.02681800213 82 (0.026818)
45.04472082 0.6345240612 58 (0.63452)
45.05206349 0.04380190754 41 (0.043802)
46.00054936 0.07321404894 18 (0.073214)
46.00492882 0.3295392372 92 (0.32954)
46.04578171 0.01224438731 58 (0.012244)
46.05254542 0.2898503279 81 (0.28985)
46.06512142 0.181731146 99 (0.18173)
47.00840866 0.004034802197 92 (0.0040348)
47.01275342 0.7835970145 24 (0.7836)
47.05364655 0.005636715116 81 (0.0056367)
47.06775326 0.004954805239 99 (0.0049548)
48.01626713 0.009711737785 24 (0.0097117)
48.02057802 0.175255647 91 (0.17526)
49.02412478 0.002198374187 91 (0.0021984)
53.99743872 0.1669170658 21 (0.16692)
54.03382302 0.3561004272 62 (0.3561)
54.99992756 0.004413154309 21 (0.0044132)
55.03661101 0.01348135925 62 (0.013481)
56.01308792 1.056936529 27 (1.0569)
56.04947222 1.633877311 63 (1.6339)
57.01561928 0.02826168875 27 (0.028262)
57.05228765 0.06234606539 63 (0.062346)
58.06512142 0.8642904523 66 (0.86429)
59.04779402 1.089597243 73 (1.0896)
59.06796386 0.03323922525 66 (0.033239)
60.04821073 0.02503178586 73 (0.025032)
60.05561862 0.766152303 39 (0.76615)
60.08077062 0.1343768962 100 (0.13438)
61.05607336 0.01771608629 39 (0.017716)
61.06344322 0.2829329756 72 (0.28293)
61.08363966 0.005208239126 100 (0.0052082)
62.06393549 0.0065848335 72 (0.0065848)
68.04947222 0.7963779156 75 (0.79638)
69.03214482 0.1932037911 60 (0.1932)
69.05241013 0.03930305676 75 (0.039303)
70.03348091 0.006543291047 60 (0.0065433)
70.03996942 3.033484817 9 (3.0335)
70.06512142 2.572092243 76 (2.5721)
71.00017742 0.2077014342 22 (0.2077)
71.04132731 0.103191036 9 (0.10319)
71.04779402 1.25333962 8 (1.2533)
71.06807951 0.1277103305 76 (0.12771)
72.00271138 0.005600488422 22 (0.0056005)
72.00800202 0.9469375338 17 (0.94694)
72.04917351 0.0428232891 8 (0.042823)
72.05561862 9.948547662 11 (9.9485)
72.08077062 0.2765569312 79 (0.27656)
73.0105567 0.02567540847 17 (0.025675)
73.01582662 0.7772651389 28 (0.77727)
73.05701952 0.3414079814 11 (0.34141)
73.06344322 0.6288438762 56 (0.62884)
73.08374865 0.01381467099 79 (0.013815)
74.01840178 0.02119149258 28 (0.021191)
74.02365122 3.293999314 23 (3.294)
74.06486535 0.02167460809 56 (0.021675)
74.07126782 0.4538196514 57 (0.45382)
75.02624664 0.09030234697 23 (0.090302)
75.03147582 0.5055377961 30 (0.50554)
75.07271099 0.01571006277 57 (0.01571)
75.07909242 0.1654115507 54 (0.16541)
76.03409128 0.01393475491 30 (0.013935)
76.03930042 0.2634861469 29 (0.26349)
76.08055645 0.005750935592 54 (0.0057509)
76.08691702 0.1437373021 55 (0.14374)
77.04193571 0.007302318908 29 (0.0073023)
77.04712502 0.228338186 32 (0.22834)
77.08840173 0.00501894136 55 (0.0050189)
78.04977992 0.006362475671 32 (0.0063625)
78.05494962 0.1833464432 31 (0.18335)
79.05762392 0.005136319929 31 (0.0051363)
83.04779402 0.3157643797 42 (0.31576)
83.06037002 0.2157306444 101 (0.21573)
84.04966111 0.01432347113 42 (0.014323)
84.05561862 1.229813681 43 (1.2298)
84.0629093 0.01147228772 101 (0.011472)
85.01582662 0.1534622788 47 (0.15346)
85.05750025 0.05597040179 43 (0.05597)
85.06344322 1.098937231 35 (1.0989)
85.07601922 0.4210675263 102 (0.42107)
86.01862888 0.005901866347 47 (0.0059019)
86.02365122 0.6931226696 46 (0.69312)
86.06533929 0.05017891158 35 (0.050179)
86.07126782 1.223807272 38 (1.2238)
86.07857947 0.02251818727 102 (0.022518)
87.02646699 0.02676015899 46 (0.02676)
87.03147582 0.4737464534 49 (0.47375)
87.07317824 0.05606423962 38 (0.056064)
87.07909242 0.6457515659 33 (0.64575)
87.09166842 0.7099620913 103 (0.70996)
88.03430499 0.01836152967 49 (0.018362)
88.03930042 0.7219126884 48 (0.72191)
88.08101709 0.0296796158 33 (0.02968)
88.08691702 0.4792180028 34 (0.47922)
88.09424941 0.03818094337 103 (0.038181)
89.04214288 0.02808829361 48 (0.028088)
89.04712502 0.3456092036 51 (0.34561)
89.08885585 0.02209740137 34 (0.022097)
90.04998068 0.01349886698 51 (0.013499)
90.05494962 0.4298075865 50 (0.42981)
91.05781837 0.0168519835 50 (0.016852)
91.06277422 0.2993675646 53 (0.29937)
92.06565596 0.01178257639 53 (0.011783)
92.07059882 0.3016179389 52 (0.30162)
93.07349346 0.01191639661 52 (0.011916)
97.06344322 0.2479184685 14 (0.24792)
98.06562661 0.01409546027 14 (0.014095)
98.07126782 0.6495739873 15 (0.64957)
99.03147582 0.1689873666 64 (0.16899)
99.07346198 0.03702912582 15 (0.037029)
99.07909242 1.030328667 7 (1.0303)
100.0344229 0.008441265907 64 (0.0084413)
100.0393004 0.5414507228 61 (0.54145)
100.0812973 0.058888713 7 (0.058889)
100.086917 0.5842254867 10 (0.58423)
101.0422575 0.02712780504 61 (0.027128)
101.047125 0.3535494507 67 (0.35355)
101.0891326 0.03347921232 10 (0.033479)
101.0947416 0.5169933994 5 (0.51699)
102.050092 0.01776660168 67 (0.017767)
102.0549496 0.5281508233 65 (0.52815)
102.0969678 0.02970401855 5 (0.029704)
102.1025662 0.2652892065 6 (0.26529)
103.0579265 0.02661992149 65 (0.02662)
103.0627742 0.1893849448 69 (0.18938)
103.1048029 0.01528207424 6 (0.015282)
103.1103908 0.2491892082 3 (0.24919)
104.0657608 0.00957381483 69 (0.0095738)
104.0705988 0.2383737614 68 (0.23837)
104.112638 0.01439201239 3 (0.014392)
104.1182154 0.147759493 4 (0.14776)
105.0735952 0.01208606592 68 (0.012086)
105.0784234 0.1407326746 71 (0.14073)
105.1204731 0.008556069944 4 (0.0085561)
106.0814295 0.007156564443 71 (0.0071566)
106.086248 0.1325495297 70 (0.13255)
107.0892637 0.006760319029 70 (0.0067603)
112.086917 0.2062515398 97 (0.20625)
113.047125 0.140995044 77 (0.141)
113.0893188 0.01412806734 97 (0.014128)
114.0501628 0.008663583554 77 (0.0086636)
114.0549496 0.6388674394 74 (0.63887)
115.0579952 0.03935170259 74 (0.039352)
115.0627742 0.5341150344 80 (0.53412)
116.0658277 0.03297949883 80 (0.032979)
116.0705988 0.7086327098 78 (0.70863)
117.0736601 0.04386158849 78 (0.043862)
126.0899902 0.3735041895 95 (0.3735)
127.0921187 0.02695791733 95 (0.026958)
127.0978148 0.9194656785 94 (0.91947)
128.0580228 0.2156225847 84 (0.21562)
128.0999519 0.06650099737 94 (0.066501)
128.1056394 1.091495884 104 (1.0915)
129.0607299 0.01407422605 84 (0.014074)
129.0658474 0.346831826 83 (0.34683)
129.1077851 0.07910695111 104 (0.079107)
129.113464 3.599849582 96 (3.5998)
130.0685627 0.02269061438 83 (0.022691)
130.073672 0.3540070974 86 (0.35401)
130.1156182 0.2614417521 96 (0.26144)
130.1212886 0.5576241327 105 (0.55762)
131.0763955 0.0232131478 86 (0.023213)
131.0814966 0.606746503 85 (0.60675)
131.1234513 0.04058152335 105 (0.040582)
132.0842282 0.03987694052 85 (0.039877)
132.0893212 0.4472297484 88 (0.44723)
133.0920609 0.02946018371 88 (0.02946)
133.0971458 0.2378218676 87 (0.23782)
134.0998935 0.015701622 87 (0.015702)
156.1005535 0.5568801469 107 (0.55688)
157.0845698 0.5883899118 1 90 (0.38877 0.19962)
157.1028695 0.04680273639 107 (0.046803)
157.1083781 0.7831644358 106 (0.78316)
158.0871282 0.04742008181 1 90 (0.031332 0.016088)
158.0923944 1.201539028 2 89 (0.87491 0.32663)
158.1107012 0.0659381879 106 (0.065938)
159.0949597 0.09701583898 2 89 (0.070643 0.026373)
172.0954676 0.2441934063 108 (0.24419)
173.0977921 0.02061467174 108 (0.020615)
173.1032922 0.5417801258 109 (0.54178)
174.1056237 0.04581805653 109 (0.045818)
174.1111168 0.6581935708 0 (0.65819)
175.1134553 0.05576182339 0 (0.055762)


# Date/time: 10/03/18 23:47:56
# CFM-ID version: 2.0 snapshot 10/23/2017
# ROW: 134850
# DTXCID: DTXCID107640
# SMILES: OC(CC(O)=O)C(O)=O
# MASS: 134.0215233
# FORMULA: C4H6O5
# INCHI_KEY: BJEPYKJPYRNKOW-UHFFFAOYSA-N
energy0
15.02292522 0.2035629519 23 (0.20356)
16.02639357 0.002370283789 23 (0.0023703)
18.01001472 0.2560591445 12 (0.25606)
19.01783932 0.1674735489 53 (0.16747)
27.99436552 0.401203807 31 (0.4012)
28.99774888 0.004641454696 31 (0.0046415)
29.00219012 3.711576043 25 (3.7116)
30.00561053 0.04349537574 25 (0.043495)
31.01783932 0.8444102526 28 (0.84441)
32.02133105 0.01014887199 28 (0.010149)
39.99436552 0.2709123711 21 (0.27091)
40.99773513 0.006166707009 21 (0.0061667)
41.00219012 2.740004175 20 (2.74)
42.00557877 0.06278105623 20 (0.062781)
42.01001472 1.20445992 17 (1.2045)
43.01342216 0.02777819636 17 (0.027778)
43.01783932 5.303667957 16 (5.3037)
43.98927962 2.944465499 2 (2.9445)
44.02126531 0.1231130066 16 (0.12311)
44.02566392 1.128388275 40 (1.1284)
44.99268918 0.03516788234 2 (0.035168)
44.99710422 13.46013783 9 (13.46)
45.02910822 0.02636233988 40 (0.026362)
45.03348852 3.301018674 14 (3.301)
46.00054936 0.1627834907 9 (0.16278)
46.00492882 0.6573074933 33 (0.65731)
46.0369509 0.07761635479 14 (0.077616)
47.00840866 0.008047920912 33 (0.0080479)
47.01275342 2.131202378 11 (2.1312)
48.01626713 0.02641367728 11 (0.026414)
48.02057802 0.8007623372 47 (0.80076)
49.02412478 0.01004461358 47 (0.010045)
49.02840262 0.2186788803 48 (0.21868)
50.03198165 0.002775873889 48 (0.0027759)
55.98927962 0.2018260442 32 (0.20183)
56.99266298 0.004669778423 32 (0.0046698)
56.99710422 1.372737614 29 (1.3727)
58.00050622 0.03196785074 29 (0.031968)
58.00492882 2.558461388 19 (2.5585)
59.00834923 0.05996441301 19 (0.059964)
59.01275342 2.027951178 22 (2.028)
60.016192 0.04783471993 22 (0.047835)
60.02057802 2.962672633 15 (2.9627)
61.02403454 0.07032712412 15 (0.070327)
61.02840262 0.9972743795 18 (0.99727)
62.03187686 0.02382264392 18 (0.023823)
62.03622722 1.294207007 13 (1.2942)
63.03971895 0.03110985731 13 (0.03111)
68.99710422 1.497038098 7 50 (1.2226 0.27442)
70.00049109 0.0516202382 7 50 (0.042158 0.0094625)
70.00492882 1.80365115 4 45 (1.1312 0.67244)
71.00832822 0.0624633288 4 45 (0.039176 0.023288)
71.01275342 4.904804145 3 37 43 (2.8155 0.46969 1.6196)
71.98419372 0.4499065142 26 (0.44991)
72.01616523 0.1705970561 3 37 43 (0.097927 0.016336 0.056333)
72.02057802 0.7422347639 5 (0.74223)
72.98759039 0.01057844665 26 (0.010578)
72.99201832 2.341340202 24 (2.3413)
73.02400214 0.02592748278 5 (0.025927)
73.02840262 1.647902766 10 41 46 (1.0732 0.42466 0.15001)
73.99543325 0.05540211792 24 (0.055402)
73.99984292 2.012214084 30 (2.0122)
74.03183894 0.05781118023 10 41 46 (0.037651 0.014898 0.0052628)
75.00327589 0.04791602671 30 (0.047916)
75.00766752 2.821610875 27 (2.8216)
76.01111829 0.06761316486 27 (0.067613)
85.99984292 1.483523271 35 51 (0.5622 0.92132)
87.00325108 0.05193296559 35 51 (0.019681 0.032252)
87.00766752 2.280573997 34 49 (0.44706 1.8335)
88.01108793 0.08017706366 34 49 (0.015717 0.06446)
88.01549212 4.496893361 38 54 (1.1556 3.3413)
89.01892467 0.1587697927 38 54 (0.040799 0.11797)
89.02331672 4.971472304 36 52 (1.2657 3.7058)
90.02676131 0.1762713709 36 52 (0.044876 0.1314)
90.03114132 3.312707213 39 55 (1.4927 1.82)
91.03459784 0.1179542259 39 55 (0.053152 0.064803)
99.00766752 0.6404887515 6 (0.64049)
100.0110722 0.02968693845 6 (0.029687)
116.0104062 4.661617446 1 44 57 (2.2706 0.96642 1.4246)
117.0138266 0.2185150459 1 44 57 (0.10644 0.045301 0.066777)
117.0182308 2.685780609 8 42 56 (1.7699 0.42201 0.49391)
118.0216603 0.1262998892 8 42 56 (0.083228 0.019845 0.023227)
132.0053203 0.8383787807 58 (0.83838)
133.0087471 0.0396136273 58 (0.039614)
133.0131449 0.7613124573 59 (0.76131)
134.0097747 0.009280755298 58 (0.0092808)
134.0165807 0.03608643638 59 (0.036086)
134.0209695 1.873898813 0 (1.8739)
135.0176026 0.008433036731 59 (0.008433)
135.0244142 0.08910448676 0 (0.089104)
136.0254306 0.02077045008 0 (0.02077)
