# Supplementary material for: Linking in silico MS/MS spectra with chemistry data to improve identification of unknowns
Source: Sci Data. 2019 Aug 2;6:141. doi: 10.1038/s41597-019-0145-z (PMC6677792; doi:10.1038/s41597-019-0145-z)
Supplement: Supplementary file 3 — Supplementary File 2 [file 41597_2019_145_MOESM3_ESM.txt]

Supplementary File 2.  MS/MS prediction results from the CFM-ID web application (http://cfmid.wishartlab.com/predict) for three structures in each ioniziation mode (for a total of 9). Structures are the same in Supplementary Files 1 and 2 for the sake of comparison.

ESI-MSMS-pos

# SMILES: OC(CC(O)=O)C(O)=O
energy0
15.02292652 0.07058209909 10 (0.070582)
17.03857658 0.004921205466 11 (0.0049212)
19.01784114 0.06008073538 19 (0.060081)
29.00219107 0.3338968543 16 (0.3339)
31.01784114 0.04518738409 18 (0.045187)
41.00219107 0.8920613969 14 (0.89206)
43.01784114 1.866495254 12 (1.8665)
44.99710569 0.1530777994 9 (0.15308)
45.0334912 0.6451990916 7 (0.6452)
47.01275576 0.01571395809 21 (0.015714)
56.99710569 0.6391261892 20 (0.63913)
59.01275576 1.443082649 13 (1.4431)
61.02840582 0.270726418 8 (0.27073)
63.04405588 0.02249533244 6 (0.022495)
68.99710569 0.5645986907 29 2 (0.45492 0.10967)
71.01275576 7.514362247 30 3 24 (5.5861 1.0701 0.85814)
72.99202031 0.9400796535 15 (0.94008)
73.02840582 1.245264437 31 26 4 (0.69749 0.28071 0.26706)
75.00767038 5.213867307 17 (5.2139)
84.99202031 0.06096973582 37 (0.06097)
87.00767038 0.6952963584 33 22 (0.54053 0.15477)
89.02332044 8.727478327 34 23 (7.3693 1.3582)
91.0389705 0.5249951858 35 25 (0.38423 0.14077)
99.00767038 13.81346737 32 5 28 (5.6566 4.148 4.0089)
117.0182351 42.33949271 27 36 1 (25.904 11.875 4.5606)
135.0287997 11.89748161 0 (11.897)

# SMILES: NC(N)=NCCCC(NC=O)C(O)=O
energy0
29.00219107 1.394378078 32 (1.3944)
43.02907452 0.4211063693 5 (0.42111)
45.04472458 0.5172488329 22 (0.51725)
46.02874017 0.5324393758 28 (0.53244)
60.05562361 4.643147391 44 (4.6431)
72.05562361 0.5549188808 57 (0.55492)
74.02365479 0.793489028 76 (0.79349)
100.0869237 1.088863883 82 (1.0889)
102.0185694 0.7271255369 24 (0.72713)
112.0869237 0.8881850275 88 (0.88819)
116.070605 0.7101833597 35 91 (0.59183 0.11836)
127.0978228 5.622106491 99 (5.6221)
129.1134728 4.31761557 100 (4.3176)
131.081504 1.246658107 13 (1.2467)
131.1291229 0.5889720077 106 (0.58897)
140.0818384 0.6686782722 94 8 (0.57721 0.091466)
142.0498695 0.512909983 4 (0.51291)
143.081504 0.4673597678 16 14 (0.42965 0.037709)
144.0655196 1.803080636 3 (1.8031)
155.0927374 0.7451208198 111 101 (0.41333 0.33179)
157.0607686 0.5334077425 19 (0.53341)
157.1083875 13.46272808 112 107 (7.3539 6.1088)
158.092403 4.974160866 90 7 (4.5252 0.44897)
159.0764186 2.336144978 2 (2.3361)
161.0920687 0.6175327493 10 (0.61753)
167.0927374 0.5571583787 129 110 (0.39815 0.15901)
173.1033021 0.948279667 98 (0.94828)
175.1189521 16.82099169 102 (16.821)
185.1033021 10.87132596 121 108 (10.515 0.35623)
186.0873177 0.7997086983 1 (0.79971)
203.1138668 19.83497376 0 (19.835)

# SMILES: NC(CCCNC(N)=N)C(O)=O
energy0
28.01817548 0.2620443952 25 (0.26204)
43.02907452 1.689153635 11 (1.6892)
56.04947561 0.313561709 49 (0.31356)
60.05562361 5.203553894 8 (5.2036)
70.06512568 0.9641083526 62 (0.96411)
72.05562361 0.6075030889 3 (0.6075)
74.02365479 1.251175198 26 (1.2512)
85.07602471 0.9512174526 71 (0.95122)
86.07127368 0.2507210243 30 (0.25072)
87.09167477 1.012025035 73 (1.012)
98.0600403 0.2112851137 67 (0.21129)
98.07127368 0.374121818 23 (0.37412)
99.04405588 0.1968268179 10 (0.19683)
100.0869237 2.829722199 21 (2.8297)
102.0549549 0.3455425638 50 (0.34554)
102.1025738 0.6602364629 18 (0.66024)
112.0869237 3.685351983 14 78 (3.3419 0.34344)
114.0549549 0.2817746698 58 (0.28177)
114.1025738 0.4270778278 15 79 (0.38882 0.038261)
115.0865894 0.7822271455 75 (0.78223)
116.070605 2.595907951 64 12 (2.0349 0.56101)
127.0978228 1.283330485 81 (1.2833)
129.1134728 26.44783218 82 (26.448)
131.081504 0.2616130729 70 (0.26161)
131.1291229 1.654021472 87 (1.654)
133.0971541 2.596793474 72 (2.5968)
139.0978228 0.5157314537 95 (0.51573)
140.0818384 2.475464686 16 80 (2.4109 0.06459)
157.1083875 12.09516618 88 (12.095)
158.092403 8.166051994 1 76 (7.3708 0.79524)
175.1189521 19.60885666 0 (19.609)

ESI-MSMS-neg

# SMILES: NC(N)=NCCCC(NC=O)C(O)=O
energy0
16.01927264 0.3721399803 9 (0.37214)
26.00362258 0.2833702424 14 (0.28337)
29.00328823 0.2785416297 29 (0.27854)
41.01452161 1.668781428 3 (1.6688)
43.03017168 4.337452909 4 (4.3375)
44.01418726 0.5342968816 5 (0.5343)
45.04582174 0.7424765874 41 (0.74248)
58.04107071 3.399097717 42 (3.3991)
102.0196666 0.3420960998 20 (0.3421)
111.0563864 0.2896503723 35 (0.28965)
112.040402 0.5930659519 25 46 71 (0.50688 0.071778 0.014408)
113.0720365 3.522377698 36 (3.5224)
114.0560521 0.4858158002 26 70 (0.46186 0.023953)
127.0989199 0.2780811121 78 (0.27808)
129.0669511 9.76964846 31 (9.7696)
129.11457 1.431466851 79 (1.4315)
130.0509667 0.6899694179 12 (0.68997)
139.051301 0.2971242778 39 (0.29712)
140.0829355 0.571070121 8 66 (0.3841 0.18697)
141.0669511 8.335105236 33 38 6 (6.8936 1.4006 0.040889)
142.0509667 0.5615013207 11 (0.5615)
155.0462157 1.680001995 40 (1.68)
155.0938346 2.202834325 80 83 (1.8091 0.39378)
156.0778501 1.778182682 7 63 (0.9372 0.84099)
157.0618657 4.665747294 2 (4.6657)
157.1094846 2.841129523 84 (2.8411)
159.0775158 27.63426863 10 (27.634)
173.1043992 7.795334831 69 (7.7953)
183.0887492 2.83908178 85 81 (2.5481 0.29097)
184.0727648 0.55316416 1 (0.55316)
201.0993139 9.227124689 0 (9.2271)

# SMILES: NC(CCCNC(N)=N)C(O)=O
energy0
16.01927264 0.2122480829 8 (0.21225)
26.00362258 0.2831317473 45 (0.28313)
28.01927264 0.1748024039 16 (0.1748)
41.01452161 2.390738913 3 (2.3907)
43.03017168 0.2248159583 31 (0.22482)
56.01418726 0.2783408756 19 (0.27834)
58.04107071 8.313609751 2 (8.3136)
58.06622284 0.3888513734 11 (0.38885)
60.05672077 0.2781744754 43 (0.27817)
72.00910188 0.3604813406 14 (0.36048)
74.02475195 0.7216284439 18 (0.72163)
83.0614718 0.2019384512 53 (0.20194)
84.04548739 0.1607110095 41 (0.16071)
85.07712187 0.7813126377 48 (0.78131)
87.09277193 3.554343658 54 (3.5543)
98.07237084 0.1472065826 12 (0.14721)
100.040402 0.3328234199 37 (0.33282)
100.0880209 0.3148558566 10 (0.31486)
102.0560521 0.8013789215 39 (0.80138)
111.0563864 0.1447784171 64 (0.14478)
112.0880209 0.7431470083 6 57 (0.45991 0.28324)
113.0720365 5.256848997 55 (5.2568)
114.0560521 6.350829295 4 44 (5.819 0.53181)
127.051301 0.1622484603 46 (0.16225)
127.0989199 0.6756081366 59 (0.67561)
129.0669511 1.111578529 47 (1.1116)
129.11457 2.989070438 60 (2.9891)
131.0826012 24.87343508 49 (24.873)
155.0938346 6.131925779 61 (6.1319)
156.0778501 3.646128892 1 56 (2.429 1.2172)
173.1043992 27.99300707 0 (27.993)

# SMILES: OC(CC(O)=O)C(O)=O
energy0
15.02402368 0.005477582642 8 (0.0054776)
29.00328823 0.2974596468 11 (0.29746)
41.00328823 1.42348558 9 (1.4235)
43.0189383 0.9275010157 13 (0.9275)
44.99820285 0.2220130401 2 (0.22201)
45.03458836 0.5307230416 15 (0.53072)
59.01385292 4.452932977 7 (4.4529)
61.02950298 0.09035362303 6 (0.090354)
68.99820285 0.3135679711 19 3 (0.18265 0.13092)
71.01385292 8.331004063 16 4 20 (3.4343 2.7137 2.183)
72.99311747 7.040103703 10 (7.0401)
84.99311747 0.04997324812 22 (0.049973)
87.00876754 4.349212666 23 12 (3.0324 1.3168)
89.0244176 19.9278713 14 24 (13.057 6.8704)
96.99311747 0.4388450336 5 21 18 (0.2249 0.12963 0.084316)
115.0036822 17.64519923 17 25 1 (8.3233 5.866 3.4559)
133.0142468 33.95427628 0 (33.954)

EI-MS

# SMILES: NC(N)=NCCCC(NC=O)C(O)=O
energy0
25.00727602 0.3521051225 77 (0.35211)
26.00252462 0.6111633786 54 (0.61116)
26.01065087 0.007935694484 77 (0.0079357)
27.00431755 0.009088233855 54 (0.0090882)
27.01034922 0.1288132727 13 (0.12881)
27.02292522 0.7677072185 44 (0.76771)
27.99436552 0.339685371 127 (0.33969)
28.01218694 0.001934827661 13 (0.0019348)
28.01817382 1.287765579 14 (1.2878)
28.02633821 0.01753282132 44 (0.017533)
28.99774888 0.003929758973 127 (0.0039298)
29.00219012 3.725204637 25 (3.7252)
29.02005545 0.01953595573 14 (0.019536)
29.03857442 0.1548971803 45 (0.1549)
30.00561053 0.04365508709 25 (0.043655)
30.01001472 0.9054351403 125 (0.90544)
30.03382302 0.7618632108 58 (0.76186)
30.04202455 0.003584002568 45 (0.003584)
31.01347124 0.01074648761 125 (0.010746)
31.01783932 0.3491259075 126 (0.34913)
31.0357899 0.01178638467 58 (0.011786)
32.02133105 0.00419610507 126 (0.0041961)
32.02566392 0.1608389482 124 (0.16084)
33.02919 0.001957234716 124 (0.0019572)
39.02292522 0.2659140073 105 (0.26591)
40.02631926 0.009049536962 105 (0.0090495)
41.03857442 0.5883519936 20 (0.58835)
42.02124702 0.5783887377 10 (0.57839)
42.04199366 0.02019921974 20 (0.020199)
43.00526332 0.8857739588 115 (0.88577)
43.02218333 0.01090083208 10 (0.010901)
43.02907162 1.725170595 9 (1.7252)
43.05422362 0.1623719811 21 (0.16237)
43.98927962 0.6592807489 139 (0.65928)
44.00715901 0.01363676431 115 (0.013637)
44.01308792 2.531147184 23 (2.5311)
44.03005011 0.03277292427 9 (0.032773)
44.03689622 2.997135375 12 (2.9971)
44.05766763 0.005623251428 21 (0.0056233)
44.99268918 0.007874267101 139 (0.0078743)
44.99710422 4.938818556 27 (4.9388)
45.01502589 0.03934752353 23 (0.039348)
45.02091252 2.809643848 114 (2.8096)
45.03791623 0.0573859726 12 (0.057386)
45.04472082 1.41638439 11 (1.4164)
46.00054936 0.05972881812 27 (0.059729)
46.00492882 0.7289799413 138 (0.72898)
46.02289197 0.04409835645 114 (0.044098)
46.02873712 1.305632267 22 (1.3056)
46.04578171 0.02733191712 11 (0.027332)
46.05254542 0.5242430619 16 (0.52424)
47.00840866 0.008925461787 138 (0.0089255)
47.01275342 0.4685133177 97 (0.46851)
47.03075727 0.0206882356 22 (0.020688)
47.03656172 0.5271233939 113 (0.52712)
47.05364655 0.01019494721 16 (0.010195)
47.06037002 0.2421733017 15 (0.24217)
48.01626713 0.005806656236 97 (0.0058067)
48.02057802 0.2974531331 136 (0.29745)
48.0386218 0.008431549318 113 (0.0084315)
48.06151078 0.004745872125 15 (0.0047459)
49.02412478 0.003731196688 136 (0.0037312)
49.02840262 0.1188967405 137 (0.1189)
50.03198165 0.00150925575 137 (0.0015093)
55.02907162 0.1657913055 57 (0.16579)
56.01308792 2.199795908 93 (2.1998)
56.0309314 0.005005377887 57 (0.0050054)
57.01561928 0.05882088996 93 (0.058821)
58.02873712 1.893705795 90 (1.8937)
59.01275342 0.3189218988 95 (0.31892)
59.03131004 0.05120446725 90 (0.051204)
59.04779402 1.503594582 35 (1.5036)
60.016192 0.00752263658 95 (0.0075226)
60.04821073 0.03454272467 35 (0.034543)
60.05561862 0.4148072793 34 (0.41481)
61.05607336 0.009591776366 34 (0.0095918)
61.06344322 0.3471733974 36 (0.34717)
62.06393549 0.008079931341 36 (0.0080799)
68.01308792 0.3120120947 73 (0.31201)
69.01586245 0.01183560639 73 (0.011836)
69.03214482 0.2051232218 55 (0.20512)
70.02873712 0.505368142 69 (0.50537)
70.03348091 0.006946970002 55 (0.006947)
70.03996942 0.7478383195 53 (0.74784)
71.03153914 0.0193218465 69 (0.019322)
71.04132731 0.02543945843 53 (0.025439)
71.04779402 0.5814325623 59 (0.58143)
72.00800202 0.3237509488 101 (0.32375)
72.04917351 0.01986600784 59 (0.019866)
72.05561862 3.719678106 56 (3.7197)
73.0105567 0.008778232519 101 (0.0087782)
73.05701952 0.1276495662 56 (0.12765)
73.06344322 0.607515504 61 (0.60752)
74.02365122 0.4944176259 96 (0.49442)
74.06486535 0.02093947474 61 (0.020939)
74.07126782 0.3957737531 60 (0.39577)
75.02624664 0.01355406233 96 (0.013554)
75.07271099 0.01370066388 60 (0.013701)
75.07909242 0.1709698825 63 (0.17097)
76.08055645 0.005944184539 63 (0.0059442)
76.08691702 0.1275212315 62 (0.12752)
77.08840173 0.004452717376 62 (0.0044527)
81.03214482 0.2112752779 75 (0.21128)
82.02873712 0.4097309286 52 (0.40973)
82.03398254 0.009520321393 75 (0.0095203)
82.03996942 0.4057050103 74 (0.40571)
83.03166446 0.02025182267 52 (0.020252)
83.04182187 0.01834242686 74 (0.018342)
83.04779402 0.2423732742 78 (0.24237)
84.00800202 0.1786616036 98 (0.17866)
84.04438632 1.694957379 42 (1.695)
84.04966111 0.01099435788 78 (0.010994)
84.05561862 0.5472937283 76 (0.54729)
85.01079067 0.006844181023 98 (0.0068442)
85.02840262 0.1745927517 46 (0.17459)
85.04733388 0.08428543725 42 (0.084285)
85.05750025 0.02490804122 76 (0.024908)
85.06344322 0.7964143932 80 (0.79641)
86.03181936 0.008079381926 46 (0.0080794)
86.06003552 0.4360451464 48 (0.43605)
86.06533929 0.03636532305 80 (0.036365)
86.07126782 0.5491080639 79 (0.54911)
87.06300305 0.02181412519 48 (0.021814)
87.07317824 0.0251553711 79 (0.025155)
87.07909242 0.4522120061 82 (0.45221)
88.08101709 0.02078427573 82 (0.020784)
88.08691702 0.3029910331 81 (0.30299)
89.08885585 0.01397133336 81 (0.013971)
89.09474162 0.2344203341 84 (0.23442)
90.09669452 0.01084461242 84 (0.010845)
90.10256622 0.2379327464 83 (0.23793)
91.1045331 0.01104279679 83 (0.011043)
95.04779402 0.2904491691 103 (0.29045)
96.04438632 0.4310660645 33 (0.43107)
96.04995569 0.01642640499 103 (0.016426)
96.05561862 0.3079413041 102 (0.30794)
97.02840262 0.2517926588 31 (0.25179)
97.04740882 0.02626101396 33 (0.026261)
97.05779118 0.01746187396 102 (0.017462)
97.06344322 0.2747309025 106 (0.27473)
98.03180742 0.01447039892 31 (0.01447)
98.06003552 1.95020672 18 (1.9502)
98.06562661 0.01561988724 106 (0.01562)
98.07126782 0.4134237594 104 (0.41342)
98.99509152 0.1827625049 99 (0.18276)
99.04405182 0.5748471685 24 (0.57485)
99.06307397 0.1193938664 18 (0.11939)
99.07346198 0.02356732367 104 (0.023567)
99.07909242 1.293282181 108 (1.2933)
99.9978805 0.007042378451 99 (0.0070424)
100.0029161 0.5974524274 100 (0.59745)
100.0393004 0.3223166608 51 (0.32232)
100.0474715 0.03320866101 24 (0.033209)
100.0756847 0.2154761442 28 (0.21548)
100.0812973 0.07391789207 108 (0.073918)
100.086917 0.6625206947 107 (0.66252)
101.0057186 0.02311123578 100 (0.023111)
101.0107407 0.4839576867 92 (0.48396)
101.0422575 0.0161487337 51 (0.016149)
101.078739 0.01325634638 28 (0.013256)
101.0891326 0.0379659421 107 (0.037966)
101.0947416 0.9350359293 110 (0.93504)
102.0135567 0.0187935264 92 (0.018794)
102.0185653 1.032834537 94 (1.0328)
102.0549496 0.235123453 47 (0.23512)
102.0969678 0.05372278372 110 (0.053723)
102.1025662 0.33020418 109 (0.3302)
103.0213946 0.04026300677 94 (0.040263)
103.0263899 0.4028309831 89 (0.40283)
103.0579265 0.01185072063 47 (0.011851)
103.1048029 0.01902152319 109 (0.019022)
103.1103908 0.378475433 112 (0.37848)
104.0292324 0.01576400095 89 (0.015764)
104.0342145 0.357702683 91 (0.3577)
104.112638 0.02185898484 112 (0.021859)
104.1182154 0.1483690421 111 (0.14837)
105.0370701 0.01405165683 91 (0.014052)
105.0420391 0.1687487034 87 (0.16875)
105.1204731 0.008591366114 111 (0.0085914)
106.0449077 0.006654281957 87 (0.0066543)
106.0498637 0.1635819191 88 (0.16358)
107.0527453 0.006475080683 88 (0.0064751)
107.0576883 0.1560975862 85 (0.1561)
108.0605827 0.006202245678 85 (0.0062022)
108.0655129 0.1988510755 86 (0.19885)
109.06842 0.00793080776 86 (0.0079308)
112.086917 0.9249072878 119 (0.92491)
113.0107407 0.1915197509 71 (0.19152)
113.0709333 0.3127957293 144 (0.3128)
113.0893188 0.06335541763 119 (0.063355)
114.0136774 0.009581141646 71 (0.0095811)
114.0185653 0.4408122345 72 (0.44081)
114.0549496 0.3391024019 32 (0.3391)
114.07364 0.02034661872 144 (0.020347)
114.1025662 0.8114183447 120 (0.81142)
115.021512 0.02211860644 72 (0.022119)
115.0263899 0.2862563271 68 (0.28626)
115.0579952 0.02088736418 32 (0.020887)
115.0865825 0.263395744 143 (0.2634)
115.1049849 0.05582497682 120 (0.055825)
116.0293465 0.01440640975 68 (0.014406)
116.0342145 0.7508556942 70 (0.75086)
116.0705988 0.2465407855 26 (0.24654)
116.0893056 0.01721229767 143 (0.017212)
117.037181 0.03790092718 70 (0.037901)
117.0420391 0.3297796099 66 (0.32978)
117.0736601 0.01525990874 26 (0.01526)
118.0450154 0.01669575284 66 (0.016696)
118.0498637 0.2906090562 67 (0.29061)
119.0528497 0.01475626305 67 (0.014756)
119.0576883 0.1880870207 64 (0.18809)
120.060684 0.00957871647 64 (0.0095787)
120.0655129 0.2136742839 65 (0.21367)
121.0685183 0.01091385617 65 (0.010914)
127.0263899 0.1800316065 49 (0.18003)
128.0294191 0.01107570165 49 (0.011076)
128.0342145 0.6168291491 50 (0.61683)
129.0372516 0.03804040615 50 (0.03804)
129.0420391 0.5745688396 41 (0.57457)
129.113464 1.297253313 133 (1.2973)
130.045084 0.03552037327 41 (0.03552)
130.0498637 0.5379495824 43 (0.53795)
130.1156182 0.09421398625 133 (0.094214)
131.0529164 0.0333372417 43 (0.033337)
131.0576883 0.4773737848 39 (0.47737)
132.0607488 0.02965491935 39 (0.029655)
132.0655129 0.3227212618 40 (0.32272)
133.0685812 0.0200961711 40 (0.020096)
133.0733375 0.1755289617 37 (0.17553)
134.0764135 0.01095669477 37 (0.010957)
134.0811621 0.1953366417 38 (0.19534)
135.0842458 0.01222241502 38 (0.012222)
141.0420391 0.1150041144 29 (0.115)
142.0451316 0.008397006429 29 (0.008397)
142.0498637 0.6647651808 30 (0.66477)
143.0529628 0.04863744967 30 (0.048637)
143.0576883 0.4769480856 17 (0.47695)
144.0607939 0.03496739163 17 (0.034967)
144.0655129 0.5641383335 19 (0.56414)
145.0686249 0.04144436763 19 (0.041444)
154.0849043 0.3472767782 141 (0.34728)
155.0689206 0.1844989754 117 (0.1845)
155.0872061 0.02908251879 141 (0.029083)
155.0927289 1.166957782 140 (1.167)
156.0529369 0.2554562277 7 (0.25546)
156.0714651 0.01481395967 117 (0.014814)
156.0767452 0.9111809452 116 (0.91118)
156.0950379 0.09790136132 140 (0.097901)
156.1005535 1.299131319 145 (1.2991)
157.0557458 0.01962959484 7 (0.01963)
157.0607615 0.5119738277 8 (0.51197)
157.0792967 0.07329806746 116 (0.073298)
157.0845698 1.035465873 121 (1.0355)
157.1028695 0.1091848956 145 (0.10918)
157.1083781 1.612811332 142 (1.6128)
158.0635772 0.03941755453 8 (0.039418)
158.0685861 0.6821030306 5 (0.6821)
158.0871282 0.08345125469 121 (0.083451)
158.0923944 0.6866907351 118 (0.68669)
158.1107012 0.1357899463 142 (0.13579)
158.1162027 0.6498125684 146 (0.64981)
159.0714085 0.0526183618 5 (0.052618)
159.0764107 0.7501361233 6 (0.75014)
159.0949597 0.05544545472 118 (0.055445)
159.100219 0.6405705108 123 (0.64057)
159.1185328 0.05480817212 146 (0.054808)
160.0792398 0.05797906503 6 (0.057979)
160.0842353 0.3690214827 3 (0.36902)
160.1027912 0.05181767047 123 (0.051818)
160.1080436 0.2788163493 122 (0.27882)
161.0870711 0.02857754554 3 (0.028578)
161.0920599 0.1313722613 4 (0.13137)
161.1106226 0.02259611974 122 (0.022596)
162.0949024 0.01019336251 4 (0.010193)
170.0798184 0.2678972764 129 (0.2679)
171.0821288 0.02253535805 129 (0.022535)
171.087643 0.2984072562 128 (0.29841)
172.0899605 0.02514660704 128 (0.025147)
172.0954676 0.3420134161 131 (0.34201)
173.0977921 0.02887258264 131 (0.028873)
173.1032922 0.7149770224 130 (0.71498)
174.1056237 0.06046522579 130 (0.060465)
174.1111168 0.5373708416 132 (0.53737)
175.1134553 0.04552578344 132 (0.045526)
184.0954676 1.035138034 135 148 (0.18451 0.85063)
185.0794839 0.1729053478 1 (0.17291)
185.0979128 0.09897302681 135 148 (0.017642 0.081331)
185.1032922 0.5139724458 134 147 (0.1911 0.32287)
186.0821459 0.01593526383 1 (0.015935)
186.0873085 0.3887354627 2 (0.38874)
186.1057434 0.04921974058 134 147 (0.0183 0.030919)
187.0899763 0.03588486947 2 (0.035885)
202.1060309 0.3635090105 0 (0.36351)
203.1084949 0.03500166822 0 (0.035002)
204.1105065 0.0037414204 0 (0.0037414)

# SMILES: NC(CCCNC(N)=N)C(O)=O
energy0
19.01783932 0.1435170242 26 (0.14352)
25.00727602 0.6848991173 45 (0.6849)
26.00252462 0.5561188477 19 (0.55612)
26.01065087 0.01543615756 45 (0.015436)
27.00431755 0.008269700567 19 (0.0082697)
27.02292522 1.081518025 36 (1.0815)
28.01817382 3.404762339 20 (3.4048)
28.02633821 0.02469960139 36 (0.0247)
29.02005545 0.05165170384 20 (0.051652)
30.03382302 3.295288254 25 (3.2953)
31.0357899 0.05097966983 25 (0.05098)
32.04947222 0.1386170035 98 (0.13862)
33.05152112 0.002186062029 98 (0.0021861)
39.02292522 0.2587599501 16 (0.25876)
40.01817382 1.053773713 46 (1.0538)
40.02631926 0.008806071393 16 (0.0088061)
41.02068119 0.02778205395 46 (0.027782)
41.03857442 0.4635951019 12 (0.4636)
42.02124702 1.132664676 37 (1.1327)
42.03382302 2.415096801 41 (2.4151)
42.04199366 0.01591608329 12 (0.015916)
43.02218333 0.02134721273 37 (0.021347)
43.02907162 6.129791846 13 (6.1298)
43.03637281 0.06439708355 41 (0.064397)
43.98927962 0.7466676995 93 (0.74667)
44.03005011 0.1164471528 13 (0.11645)
44.03689622 1.412609183 82 (1.4126)
44.04947222 1.618447626 42 (1.6184)
44.99268918 0.008917992693 93 (0.008918)
44.99710422 6.103086076 18 (6.1031)
45.03791623 0.02704714393 82 (0.027047)
45.04472082 0.7519340536 40 (0.75193)
45.05206349 0.04364052618 42 (0.043641)
46.00054936 0.07380917401 18 (0.073809)
46.00492882 0.3323549284 92 (0.33235)
46.04578171 0.01451004359 40 (0.01451)
46.05254542 0.2923269041 81 (0.29233)
46.06512142 0.1812750002 99 (0.18128)
47.00840866 0.004069276869 92 (0.0040693)
47.01275342 0.7898948203 24 (0.78989)
47.05364655 0.005684877057 81 (0.0056849)
47.06775326 0.00494236866 99 (0.0049424)
48.01626713 0.009789791475 24 (0.0097898)
48.02057802 0.1767530887 91 (0.17675)
49.02412478 0.002217157817 91 (0.0022172)
53.99743872 0.168239416 21 (0.16824)
54.03382302 0.3589215255 62 (0.35892)
54.99992756 0.004448116194 21 (0.0044481)
55.03661101 0.01358816126 62 (0.013588)
56.01308792 1.06530979 27 (1.0653)
56.04947222 1.640314119 63 (1.6403)
57.01561928 0.02848558347 27 (0.028486)
57.05228765 0.06259168336 63 (0.062592)
58.06512142 0.8668564853 66 (0.86686)
59.04779402 1.098907119 73 (1.0989)
59.06796386 0.03333791077 66 (0.033338)
60.04821073 0.02524566564 73 (0.025246)
60.05561862 0.7628647361 39 (0.76286)
60.08077062 0.1340396097 100 (0.13404)
61.05607336 0.01764006639 39 (0.01764)
61.06344322 0.2853504477 72 (0.28535)
61.08363966 0.005195166426 100 (0.0051952)
62.06393549 0.006641096475 72 (0.0066411)
68.04947222 0.8026869798 75 (0.80269)
69.03214482 0.1948545876 60 (0.19485)
69.05241013 0.03961442338 75 (0.039614)
70.03348091 0.006599199069 60 (0.0065992)
70.03996942 3.056447589 9 (3.0564)
70.06512142 2.58017847 76 (2.5802)
71.00017742 0.2094761033 22 (0.20948)
71.04132731 0.103972168 9 (0.10397)
71.04779402 1.263705754 8 (1.2637)
71.06807951 0.1281118304 76 (0.12811)
72.00271138 0.00564834083 22 (0.0056483)
72.00800202 0.955626 17 (0.95563)
72.04917351 0.04317747239 8 (0.043177)
72.05561862 10.02058283 11 (10.021)
72.08077062 0.2787478702 79 (0.27875)
73.0105567 0.02591098886 17 (0.025911)
73.01582662 0.7842744406 28 (0.78427)
73.05701952 0.343880039 11 (0.34388)
73.06344322 0.6342169243 57 (0.63422)
73.08374865 0.01392411356 79 (0.013924)
74.01840178 0.02138259541 28 (0.021383)
74.02365122 3.325826555 23 (3.3258)
74.06486535 0.02185980305 57 (0.02186)
74.07126782 0.4576972352 58 (0.4577)
75.02624664 0.09117486524 23 (0.091175)
75.03147582 0.5100966869 30 (0.5101)
75.07271099 0.01584429469 58 (0.015844)
75.07909242 0.1668248812 55 (0.16682)
76.03409128 0.01406041718 30 (0.01406)
76.03930042 0.2658657385 29 (0.26587)
76.08055645 0.005800073471 55 (0.0058001)
76.08691702 0.1449654407 56 (0.14497)
77.04193571 0.007368267488 29 (0.0073683)
77.04712502 0.2302891822 32 (0.23029)
77.08840173 0.005061824839 56 (0.0050618)
78.04977992 0.006416838748 32 (0.0064168)
78.05494962 0.1849130152 31 (0.18491)
79.05762392 0.00518020633 31 (0.0051802)
83.04779402 0.318462374 43 (0.31846)
83.06037002 0.2151891596 101 (0.21519)
84.04966111 0.01444585556 43 (0.014446)
84.05561862 1.240973373 44 (1.241)
84.0629093 0.01144349223 101 (0.011443)
85.01582662 0.1548948029 48 (0.15489)
85.05750025 0.05647829372 44 (0.056478)
85.06344322 1.108647495 35 (1.1086)
85.07601922 0.4200106453 102 (0.42001)
86.01862888 0.005956958491 48 (0.005957)
86.02365122 0.6995209793 47 (0.69952)
86.06533929 0.05062229492 35 (0.050622)
86.07126782 1.189753852 38 (1.1898)
86.07857947 0.02246166654 102 (0.022462)
87.02646699 0.02700718566 47 (0.027007)
87.03147582 0.4781687338 50 (0.47817)
87.07317824 0.05450420714 38 (0.054504)
87.07909242 0.6512690788 33 (0.65127)
87.09166842 0.7081800838 103 (0.70818)
88.03430499 0.01853292902 50 (0.018533)
88.03930042 0.7288924433 49 (0.72889)
88.08101709 0.02993320816 33 (0.029933)
88.08691702 0.4833125984 34 (0.48331)
88.09424941 0.03808510906 103 (0.038085)
89.04214288 0.02835986302 49 (0.02836)
89.04712502 0.3488353614 52 (0.34884)
89.08885585 0.02228620881 34 (0.022286)
90.04998068 0.01362487484 52 (0.013625)
90.05494962 0.4334800034 51 (0.43348)
91.05781837 0.01699597237 51 (0.016996)
91.06277422 0.3019254591 54 (0.30193)
92.06565596 0.01188325059 54 (0.011883)
92.07059882 0.3041950614 53 (0.3042)
93.07349346 0.01201821421 53 (0.012018)
97.06344322 0.2500367652 14 (0.25004)
98.06562661 0.0142158965 14 (0.014216)
98.07126782 0.6554321251 15 (0.65543)
99.03147582 0.1704312501 64 (0.17043)
99.07346198 0.03736307041 15 (0.037363)
99.07909242 1.039472567 7 (1.0395)
100.0344229 0.008513390849 64 (0.0085134)
100.0393004 0.5465572973 61 (0.54656)
100.0812973 0.05941133507 7 (0.059411)
100.086917 0.5896271238 10 (0.58963)
101.0422575 0.02738365502 61 (0.027384)
101.047125 0.3568497283 67 (0.35685)
101.0891326 0.03378875471 10 (0.033789)
101.0947416 0.5214107604 5 (0.52141)
102.050092 0.01793244755 67 (0.017932)
102.0549496 0.5333497019 65 (0.53335)
102.0969678 0.02995781941 5 (0.029958)
102.1025662 0.2675559244 6 (0.26756)
103.0579265 0.02688195599 65 (0.026882)
103.0627742 0.1911527962 69 (0.19115)
103.1048029 0.01541264929 6 (0.015413)
103.1103908 0.2513183624 3 (0.25132)
104.0657608 0.009663183507 69 (0.0096632)
104.0705988 0.2404105049 68 (0.24041)
104.112638 0.01451498246 3 (0.014515)
104.1182154 0.1490219986 4 (0.14902)
105.0735952 0.01218933323 68 (0.012189)
105.0784234 0.1419351407 71 (0.14194)
105.1204731 0.008629175809 4 (0.0086292)
106.0814295 0.007217712474 71 (0.0072177)
106.086248 0.1336820763 70 (0.13368)
107.0892637 0.006818081409 70 (0.0068181)
112.086917 0.3330644449 97 104 (0.20573 0.12733)
113.047125 0.1421997519 77 (0.1422)
113.0893188 0.02281465103 97 104 (0.014093 0.008722)
114.0501628 0.008737608051 77 (0.0087376)
114.0549496 0.6447649116 74 (0.64476)
115.0579952 0.03971496351 74 (0.039715)
115.0627742 0.5391008373 80 (0.5391)
116.0658277 0.03328735251 80 (0.033287)
116.0705988 0.715697436 78 (0.7157)
117.0736601 0.04429886737 78 (0.044299)
126.0899902 0.3766955316 95 (0.3767)
127.0921187 0.02718825461 95 (0.027188)
127.0978148 0.9277578158 94 (0.92776)
128.0580228 0.2174649347 84 (0.21746)
128.0999519 0.06710073199 94 (0.067101)
128.1056394 1.101917195 105 (1.1019)
129.0607299 0.01419448085 84 (0.014194)
129.0658474 0.3497952707 83 (0.3498)
129.1077851 0.07986224307 105 (0.079862)
129.113464 3.609734812 96 (3.6097)
130.0685627 0.02288449042 83 (0.022884)
130.073672 0.3570318501 86 (0.35703)
130.1156182 0.2621596743 96 (0.26216)
130.1212886 0.5627981832 106 (0.5628)
131.0763955 0.02341148854 86 (0.023411)
131.0814966 0.6119307439 85 (0.61193)
131.1234513 0.04095806884 106 (0.040958)
132.0842282 0.04021766217 85 (0.040218)
132.0893212 0.4510510259 88 (0.45105)
133.0920609 0.02971190118 88 (0.029712)
133.0971458 0.2398538956 87 (0.23985)
134.0998935 0.0158357818 87 (0.015836)
156.1005535 0.561943714 108 (0.56194)
157.0845698 0.593417308 1 90 (0.39209 0.20132)
157.1028695 0.04722830156 108 (0.047228)
157.1083781 0.7898560493 107 (0.78986)
158.0871282 0.04782525453 1 90 (0.0316 0.016225)
158.0923944 1.211805371 2 89 (0.88238 0.32942)
158.1107012 0.06650158538 107 (0.066502)
159.0949597 0.0978447741 2 89 (0.071246 0.026598)
174.1111168 0.6686635604 0 (0.66866)
175.1134553 0.05664883556 0 (0.056649)

# SMILES: OC(CC(O)=O)C(O)=O
energy0
15.02292522 0.2066294945 23 (0.20663)
16.02639357 0.002405990563 23 (0.002406)
18.01001472 0.2603999039 12 (0.2604)
19.01783932 0.1699964283 53 (0.17)
27.99436552 0.4072476798 31 (0.40725)
28.99774888 0.004711375175 31 (0.0047114)
29.00219012 3.767488508 25 (3.7675)
30.00561053 0.04415060512 25 (0.044151)
31.01783932 0.8571307406 28 (0.85713)
32.02133105 0.0103017581 28 (0.010302)
39.99436552 0.2749934888 21 (0.27499)
40.99773513 0.006259604415 21 (0.0062596)
41.00219012 2.781280545 20 (2.7813)
42.00557877 0.06372681177 20 (0.063727)
42.01001472 1.207635739 17 (1.2076)
43.01342216 0.0278514396 17 (0.027851)
43.01783932 5.372376013 16 (5.3724)
43.98927962 2.991008923 2 (2.991)
44.02126531 0.1247079132 16 (0.12471)
44.02566392 1.145386706 40 (1.1454)
44.99268918 0.03572378414 2 (0.035724)
44.99710422 13.81826054 9 (13.818)
45.02910822 0.02675947128 40 (0.026759)
45.03348852 3.276724744 14 (3.2767)
46.00054936 0.1671145359 9 (0.16711)
46.00492882 0.6684502849 33 (0.66845)
46.0369509 0.07704513525 14 (0.077045)
46.04131312 0.335456906 56 (0.33546)
47.00840866 0.008184350675 33 (0.0081844)
47.01275342 2.163779838 11 (2.1638)
47.04479334 0.007937873778 56 (0.0079379)
48.01626713 0.02681743552 11 (0.026817)
48.02057802 0.8143370004 47 (0.81434)
49.02412478 0.01021489163 47 (0.010215)
49.02840262 0.222385963 48 (0.22239)
50.03198165 0.002822930989 48 (0.0028229)
55.98927962 0.2048664215 32 (0.20487)
56.99266298 0.00474012558 32 (0.0047401)
56.99710422 1.393417008 29 (1.3934)
58.00050622 0.03244942549 29 (0.032449)
58.00492882 2.602726048 19 (2.6027)
59.00834923 0.06100187418 19 (0.061002)
59.01275342 2.06338316 22 (2.0634)
60.016192 0.04867047919 22 (0.04867)
60.02057802 2.893248811 15 (2.8932)
61.02403454 0.06867916015 15 (0.068679)
61.02840262 1.014516491 18 (1.0145)
62.03187686 0.02423451922 18 (0.024235)
62.03622722 1.316501228 13 (1.3165)
63.03971895 0.03164576079 13 (0.031646)
68.99710422 1.519589997 7 50 (1.241 0.27856)
70.00049109 0.05239786331 7 50 (0.042793 0.0096051)
70.00492882 1.830821975 4 45 (1.1483 0.68257)
71.00832822 0.06340429798 4 45 (0.039766 0.023639)
71.01275342 4.978691811 3 37 43 (2.8579 0.47676 1.644)
71.98419372 0.4575334081 26 (0.45753)
72.01616523 0.1731669891 3 37 43 (0.099402 0.016583 0.057182)
72.02057802 0.753416045 5 (0.75342)
72.98759039 0.01075777433 26 (0.010758)
72.99201832 2.38398215 24 (2.384)
73.02400214 0.02631806334 5 (0.026318)
73.02840262 1.672727343 10 41 46 (1.0894 0.43105 0.15227)
73.99543325 0.05641113585 24 (0.056411)
73.99984292 2.050052878 30 (2.0501)
74.03183894 0.05868206784 10 41 46 (0.038218 0.015122 0.0053421)
75.00327589 0.04881706636 30 (0.048817)
75.00766752 2.879573389 27 (2.8796)
76.01111829 0.06900209806 27 (0.069002)
85.99984292 1.509574094 35 51 (0.57264 0.93694)
87.00325108 0.05284491388 35 51 (0.020046 0.032799)
87.00766752 2.325318058 34 49 (0.45622 1.8691)
88.01108793 0.08175010949 34 49 (0.016039 0.065711)
88.01549212 4.585798697 38 54 (1.1791 3.4067)
89.01892467 0.1619087335 38 54 (0.041629 0.12028)
89.02331672 5.077104592 36 52 (1.293 3.7841)
90.02676131 0.1800167298 36 52 (0.045846 0.13417)
90.03114132 3.115875525 39 55 (1.5227 1.5932)
91.03459784 0.1109457196 39 55 (0.054217 0.056729)
99.00766752 0.6501372955 6 (0.65014)
100.0110722 0.03013415276 6 (0.030134)
116.0104062 4.748138477 1 44 58 (2.3137 0.98457 1.4499)
117.0138266 0.2225707513 1 44 58 (0.10846 0.046152 0.067963)
117.0182308 2.741822217 8 42 57 (1.8062 0.43105 0.50455)
118.0216603 0.1289352679 8 42 57 (0.084938 0.02027 0.023727)
134.0209695 1.930782184 0 (1.9308)
135.0244142 0.09180930923 0 (0.091809)
136.0254306 0.02140095009 0 (0.021401)
